# Supplementary material for: Whole transcriptomic and proteomic analyses of an isogenic M. tuberculosis clinical strain with a naturally occurring 15 Kb genomic deletion
Source: PLoS One. 2017 Jun 26;12(6):e0179996. doi: 10.1371/journal.pone.0179996 (PMC5484546; doi:10.1371/journal.pone.0179996)
Supplement: S3 Table — CH–conserved hypothetical, CWCP–cell wall and cell process, IMR–intermediary metabolism and respiration, IP–information pathways, ISP–insertion sequences and phage, LM–lipid metabolism, PPE–PE/PPE gene family, RP–Regulatory Protein, UK–Unknown, VDA–virulence detoxification and adaptation. (XLSX) [file pone.0179996.s003.xlsx]

## Sheet: Sheet1
Feature ID	Experiment - Fold Change (normalized values)	EDGE test: WT vs NM, tagwise dispersions - P-value	EDGE test: WT vs NM, tagwise dispersions - Fold change	EDGE test: WT vs NM, tagwise dispersions - FDR p-value correction	Rv number	Gene name	Funtion	Functional Category
accA2	1.61114	1.16797e-10	1.50472	1.15068e-09	Rv0973c	accA2	PROBABLE ACETYL-/PROPIONYL-COENZYME A CARBOXYLASE ALPHA CHAIN (ALPHA SUBUNIT) ACCA2: BIOTIN CARBOXYLASE + BIOTIN CARBOXYL CARRIER PROTEIN (BCCP)	LM
accD6	-1.5326	3.55271e-14	-1.64158	5.69979e-13	Rv2247	accD6	ACETYL/PROPIONYL-CoA CARBOXYLASE (BETA SUBUNIT) ACCD6	LM
aceAa	1.5094	1.32192e-08	1.41049	9.55223e-08	Rv1915	aceAa	PROBABLE ISOCITRATE LYASE aceAa [FIRST PART] (ISOCITRASE) (ISOCITRATASE) (ICL)	IMR
acg	-1.68029	1.50595e-11	-1.80432	1.65207e-10	Rv2032	acg	Conserved hypothetical protein Acg	CH
acpA	-1.62844	1.26207e-05	-1.73783	5.71095e-05	Rv0033	acpA	PROBABLE ACYL CARRIER PROTEIN ACPA (ACP)	LM
acpP	-2.00159	2.44249e-15	-2.14388	4.42592e-14	Rv2244	acpM	MEROMYCOLATE EXTENSION ACYL CARRIER PROTEIN ACPM	LM
acrA1	-1.57028	1.05249e-13	-1.68256	1.56486e-12	Rv3391	acrA1	POSSIBLE MULTI-FUNCTIONAL ENZYME WITH ACYL-CoA-REDUCTASE ACTIVITY ACRA1	LM
acs	7.5064	3.06693e-181	7.0179	1.31038e-179	Rv3667	acs	ACETYL-COENZYME A SYNTHETASE ACS (ACETATE--CoA LIGASE) (ACETYL-CoA SYNTHETASE) (ACETYL-CoA SYNTHASE) (ACYL-ACTIVATING ENZYME) (ACETATE THIOKINASE) (ACETYL-ACTIVATING ENZYME) (ACETATE--COENZYME A LIGASE) (ACETYL-COENZYME A SYNTHASE)	LM
alkA	1.89746	4.38526e-19	1.77298	1.02889e-17	Rv1317c	alkA	PROBABLE ADA REGULATORY PROTEIN ALKA (Regulatory protein of adaptative response) (Methylated-DNA--protein-cysteine methyltransferase) (O-6-methylguanine-DNA alkyltransferase) (O-6-methylguanine-DNA methyltransferase) (3-methyladenine DNA glycosylase II)	IP
amiD	1.67931	4.78141e-11	1.56743	4.91336e-10	Rv3375	amiD	PROBABLE AMIDASE AMID (ACYLAMIDASE) (ACYLASE)	IMR
argR	1.52131	0.000368847	1.42441	0.00120738	Rv1657	argR	PROBABLE ARGININE REPRESSOR ARGR (AHRC)	RP
aroE	1.61701	3.0562e-08	1.51255	2.11331e-07	Rv2552c	aroE	PROBABLE SHIKIMATE 5-DEHYDROGENASE AROE (5-DEHYDROSHIKIMATE REDUCTASE)	IMR
arsC	-2.34723	0	-2.51216	0	Rv2643	arsC	PROBABLE ARSENIC-TRANSPORT INTEGRAL MEMBRANE PROTEIN ARSC	CWCP
aspS	1.50841	8.59955e-09	1.40734	6.36963e-08	Rv2572c	aspS	PROBABLE ASPARTYL-TRNA SYNTHETASE ASPS (ASPARTATE--TRNA LIGASE) (ASPRS) (ASPARTIC ACID TRANSLASE)	IP
atpE	1.54396	9.70025e-09	1.44148	7.14579e-08	Rv1305	atpE	PROBABLE ATP SYNTHASE C CHAIN ATPE (LIPID-BINDING PROTEIN) (DICYCLOHEXYLCARBODIIMIDE-BINDING PROTEIN)	IMR
bglS	2.01707	2.4046e-25	1.88367	7.02178e-24	Rv0186	bglS	PROBABLE BETA-GLUCOSIDASE BGLS (GENTIOBIASE) (CELLOBIASE) (BETA-D-GLUCOSIDE GLUCOHYDROLASE)	IMR
cadI	-3.55733	0	-3.80989	0	Rv2641	cadI	CADMIUM INDUCIBLE PROTEIN CADI	CH
ccdA	1.6814	1.99416e-10	1.56993	1.86935e-09	Rv0527	ccdA	POSSIBLE CYTOCHROME C-TYPE BIOGENESIS PROTEIN CCDA	IMR
cdh	1.88246	5.43648e-18	1.75837	1.22917e-16	Rv2289	cdh	Probable CDP-diacylglycerol pyrophosphatase Cdh (CDP-diacylglycerol diphosphatase) (CDP-diacylglycerol phosphatidylhydrolase)	LM
celA1	1.59084	1.48276e-11	1.48571	1.63547e-10	Rv0062	celA1	POSSIBLE CELLULASE CELA1 (ENDOGLUCANASE) (ENDO-1,4-BETA-GLUCANASE) (FI-CMCASE) (CARBOXYMETHYL CELLULASE)	IMR
cfp2	2.51648	3.61287e-36	2.3481	1.17317e-34	Rv2376c	cfp2	LOW MOLECULAR WEIGHT ANTIGEN CFP2 (LOW MOLECULAR WEIGHT PROTEIN ANTIGEN 2) (CFP-2)	CWCP
chaA	1.50965	1.00817e-07	1.4085	6.55797e-07	Rv1607	chaA	Probable ionic transporter integral membrane protein chaA	CWCP
clpC2	-1.77451	7.85562e-09	-1.89229	5.87386e-08	Rv2667	clpC2	POSSIBLE ATP-DEPENDENT PROTEASE ATP-BINDING SUBUNIT CLPC2	IMR
cmaA2	-1.65835	2.22045e-16	-1.77657	4.48398e-15	Rv0503c	cmaA2	CYCLOPROPANE-FATTY-ACYL-PHOSPHOLIPID SYNTHASE 2 CMAA2 (CYCLOPROPANE FATTY ACID SYNTHASE) (CFA SYNTHASE) (CYCLOPROPANE MYCOLIC ACID SYNTHASE 2) (MYCOLIC ACID TRANS-CYCLOPROPANE SYNTHETASE)	LM
ctpE	1.51846	7.53255e-09	1.41699	5.68185e-08	Rv0908	ctpE	PROBABLE METAL CATION TRANSPORTER ATPASE P-TYPE CTPE	CWCP
ctpF	-1.59133	2.03763e-10	-1.70948	1.9057e-09	Rv1997	ctpF	PROBABLE METAL CATION TRANSPORTER P-TYPE ATPASE A CTPF	CWCP
ctpJ	-3.17145	1.64455e-47	-3.3934	5.75449e-46	Rv3743c	ctpJ	PROBABLE CATION TRANSPORTER P-TYPE ATPASE CTPJ	CWCP
cut1	2.20468	4.41613e-16	2.0585	8.7015e-15	Rv1758	cut1	PROBABLE CUTINASE CUT1	CWCP
cycA	1.59982	2.3694e-10	1.49594	2.19575e-09	Rv1704c	cycA	PROBABLE D-SERINE/ALANINE/GLYCINE TRANSPORTER PROTEIN CYCA	CWCP
cydA	1.53178	2.43969e-08	1.43034	1.70443e-07	Rv1623c	cydA	Probable integral membrane cytochrome D ubiquinol oxidase (subunit I) cydA (Cytochrome BD-I oxidase subunit I)	IMR
cydB	1.71417	6.86765e-09	1.60034	5.2007e-08	Rv1622c	cydB	Probable integral membrane cytochrome D ubiquinol oxidase (subunit II) cydB (Cytochrome BD-I oxidase subunit II)	IMR
cydC	1.7058	6.076e-10	1.59415	5.32667e-09	Rv1620c	cydC	PROBABLE 'COMPONENT LINKED WITH THE ASSEMBLY OF CYTOCHROME' TRANSPORT TRANSMEMBRANE ATP-BINDING PROTEIN ABC TRANSPORTER CYDC	IMR
cydD	1.84013	1.58156e-11	1.71803	1.72568e-10	Rv1621c	cydD	PROBABLE 'COMPONENT LINKED WITH THE ASSEMBLY OF CYTOCHROME' TRANSPORT TRANSMEMBRANE ATP-BINDING PROTEIN ABC TRANSPORTER CYDD	IMR
cyp121	1.91956	4.14201e-19	1.79461	9.77466e-18	Rv2276	cyp121	CYTOCHROME P450 121 CYP121	IMR
cyp128	2.08268	1.01605e-13	1.95065	1.52183e-12	Rv2268c	cyp128	PROBABLE CYTOCHROME P450 128 CYP128	IMR
cyp132	-1.68246	0	-1.80104	0	Rv1394c	cyp132	PROBABLE CYTOCHROME P450 132 CYP132	IMR
cyp135A1	-2.25811	7.1199e-17	-2.41419	1.52908e-15	Rv0327c	cyp135A1	POSSIBLE CYTOCHROME P450 135A1 CYP135A1	IMR
cyp136	-1.53308	2.22045e-16	-1.63988	4.48398e-15	Rv3059	cyp136	PROBABLE CYTOCHROME P450 136 CYP136	IMR
cyp144	-1.52591	7.52092e-06	-1.62652	3.52104e-05	Rv1777	cyp144	Probable cytochrome p450 144 CYP144	IMR
cysA1	2.06909	1.41278e-19	1.93524	3.45451e-18	Rv2397c	cysA1	PROBABLE SULFATE-TRANSPORT ATP-BINDING PROTEIN ABC TRANSPORTER CYSA1	CWCP
cysD	-1.57133	2.10187e-12	-1.68371	2.55614e-11	Rv1285	cysD	PROBABLE SULFATE ADENYLYLTRANSFERASE SUBUNIT 2 CYSD	IMR
cysH	1.52462	4.01328e-09	1.42316	3.12882e-08	Rv2392	cysH	PROBABLE 3'-PHOSPHOADENOSINE 5'-PHOSPHOSULFATE REDUCTASE CYSH (PAPS REDUCTASE, THIOREDOXIN DEP.) (PADOPS REDUCTASE) (3'- PHOSPHOADENYLYLSULFATE REDUCTASE) (PAPS SULFOTRANSFERASE)	IMR
cysN	-1.58487	0	-1.69796	0	Rv1286	cysN	PROBABLE BIFUNCTIONAL ENZYME CYSN/CYSC: SULFATE ADENYLTRANSFERASE (SUBUNIT 1) + ADENYLYLSULFATE KINASE	IMR
cysW	1.67692	6.84799e-08	1.56813	4.51233e-07	Rv2398c	cysW	PROBABLE SULFATE-TRANSPORT INTEGRAL MEMBRANE PROTEIN ABC TRANSPORTER CYSW	CWCP
dacB1	1.53969	8.89937e-10	1.43835	7.54124e-09	Rv3330	dacB1	PROBABLE PENICILLIN-BINDING PROTEIN DACB1 (D-ALANYL-D-ALANINE CARBOXYPEPTIDASE) (DD-PEPTIDASE) (DD-CARBOXYPEPTIDASE) (PBP) (DD-TRANSPEPTIDASE) (SERINE-TYPE D-ALA-D-ALA CARBOXYPEPTIDASE) (D-AMINO ACID HYDROLASE)	CWCP
dctA	1.73996	3.85056e-12	1.62519	4.50416e-11	Rv2443	dctA	PROBABLE C4-DICARBOXYLATE-TRANSPORT TRANSMEMBRANE PROTEIN DCTA	CWCP
def	1.51144	0.000201637	1.41083	0.000705557	Rv0429c	def	PROBABLE POLYPEPTIDE DEFORMYLASE DEF (PDF) (FORMYLMETHIONINE DEFORMYLASE)	IP
deoD	1.50487	6.77237e-08	1.40416	4.46976e-07	Rv3307	deoD	PROBABLE PURINE NUCLEOSIDE PHOSPHORYLASE DEOD (INOSINE PHOSPHORYLASE) (PNP)	IMR
devR	-1.69193	4.35851e-12	-1.81782	5.06911e-11	Rv3133c	devR	TWO COMPONENT TRANSCRIPTIONAL REGULATORY PROTEIN DEVR (PROBABLY LUXR/UHPA-FAMILY)	RP
devS	-1.70657	2.13163e-14	-1.83281	3.51719e-13	Rv3132c	devS	TWO COMPONENT SENSOR HISTIDINE KINASE DEVS	RP
dnaA	-1.72129	1.9984e-15	-1.8418	3.65383e-14	Rv0001	dnaA	CHROMOSOMAL REPLICATION INITIATOR PROTEIN DNAA	IP
dnaB	1.91083	1.78881e-18	1.7853	4.14902e-17	Rv0058	dnaB	PROBABLE REPLICATIVE DNA HELICASE DNAB	IP
dnaE2	1.84271	8.48221e-12	1.72074	9.5372e-11	Rv3370c	dnaE2	PROBABLE DNA POLYMERASE III (ALPHA CHAIN) DNAE2 (DNA NUCLEOTIDYLTRANSFERASE)	IP
drrA	1.65956	1.09682e-10	1.54968	1.08321e-09	Rv2936	drrA	PROBABLE DAUNORUBICIN-DIM-TRANSPORT ATP-BINDING PROTEIN ABC TRANSPORTER DRRA	CWCP
drrB	1.73679	1.15981e-12	1.62208	1.47576e-11	Rv2937	drrB	PROBABLE DAUNORUBICIN-DIM-TRANSPORT INTEGRAL MEMBRANE PROTEIN ABC TRANSPORTER DRRB	CWCP
drrC	1.6616	5.9772e-09	1.55217	4.55517e-08	Rv2938	drrC	PROBABLE DAUNORUBICIN-DIM-TRANSPORT INTEGRAL MEMBRANE PROTEIN ABC TRANSPORTER DRRC	CWCP
dsbF	1.52537	5.832e-09	1.42408	4.45802e-08	Rv1677	dsbF	PROBABLE CONSERVED LIPOPROTEIN DSBF	CWCP
echA18	1.70012	2.47393e-07	1.58734	1.501e-06	Rv3373	echA18	PROBABLE ENOYL-CoA HYDRATASE ECHA18 (ENOYL HYDRASE) (UNSATURATED ACYL-CoA HYDRATASE) (CROTONASE)	LM
echA2	-2.26881	3.78544e-21	-2.42475	9.48462e-20	Rv0456c	echA2	ENOYL-CoA HYDRATASE ECHA2 (ENOYL HYDRASE) (UNSATURATED ACYL-CoA HYDRATASE) (CROTONASE)	LM
echA7	1.95113	2.86997e-09	1.82038	2.28416e-08	Rv0971c	echA7	PROBABLE ENOYL-CoA HYDRATASE ECHA7 (ENOYL HYDRASE) (UNSATURATED ACYL-CoA HYDRATASE) (CROTONASE)	LM
efpA	-1.92031	0	-2.05753	0	Rv2846c	efpA	POSSIBLE INTEGRAL MEMBRANE EFFLUX PROTEIN EFPA	CWCP
eis	1.64818	3.25897e-10	1.5391	2.97932e-09	Rv2416c	eis	ENHANCED INTRACELLULAR SURVIVAL PROTEIN EIS, GCN5-RELATED N-ACETYLTRANSFERASE	VDA
embA	1.60573	1.62309e-11	1.5007	1.76153e-10	Rv3794	embA	INTEGRAL MEMBRANE INDOLYLACETYLINOSITOL ARABINOSYLTRANSFERASE EMBA (ARABINOSYLINDOLYLACETYLINOSITOL SYNTHASE)	CWCP
embB	1.51038	6.78646e-07	1.41013	3.86343e-06	Rv3795	embB	INTEGRAL MEMBRANE INDOLYLACETYLINOSITOL ARABINOSYLTRANSFERASE EMBB (ARABINOSYLINDOLYLACETYLINOSITOL SYNTHASE)	CWCP
era	1.51055	4.05682e-08	1.4093	2.74444e-07	Rv2364c	era	PROBABLE GTP-BINDING PROTEIN ERA	IMR
esxA	-1.79425	0	-1.92206	0	Rv3875	esxA	6 KDA EARLY SECRETORY ANTIGENIC TARGET ESXA (ESAT-6)	CWCP
esxB	-1.84434	0	-1.97642	0	Rv3874	esxB	10 KDA CULTURE FILTRATE ANTIGEN ESXB (LHP) (CFP10)	CWCP
esxC	-1.56647	0	-1.67716	0	Rv3890c	esxC	ESAT-6 LIKE PROTEIN ESXC (ESAT-6 like protein 11)	CWCP
esxD	-1.71931	0	-1.83959	0	Rv3891c	esxD	POSSIBLE ESAT-6 LIKE PROTEIN ESXD	CWCP
esxJ	-1.85808	1.3418e-05	-2.0072	6.04919e-05	Rv1038c	esxJ	ESAT-6 LIKE PROTEIN ESXJ (ESAT-6 LIKE PROTEIN 2)	CWCP
esxK	-1.99911	0	-2.14064	0	Rv1197	esxK	ESAT-6 LIKE PROTEIN ESXK (ESAT-6 LIKE PROTEIN 3)	CWCP
esxL	-1.53134	2.10942e-14	-1.64201	3.49476e-13	Rv1198	esxL	PUTATIVE ESAT-6 LIKE PROTEIN ESXL (ESAT-6 LIKE PROTEIN 4)	CWCP
esxO	-1.60055	0	-1.7147	0	Rv2346c	esxO	PUTATIVE ESAT-6 LIKE PROTEIN ESXO (ESAT-6 LIKE PROTEIN 6)	CWCP
esxR	1.80477	0.00234161	1.68525	0.00629027	Rv3019c	esxR	SECRETED ESAT-6 LIKE PROTEIN ESXR (TB10.3) (ESAT-6 LIKE PROTEIN 9)	CWCP
esxS	2.39898	4.0515e-07	2.24073	2.37645e-06	Rv3020c	esxS	ESAT-6 LIKE PROTEIN ESXS	CWCP
fabD	-1.57122	2.38343e-12	-1.68254	2.86223e-11	Rv2243	fabD	MALONYL CoA-ACYL CARRIER PROTEIN TRANSACYLASE FABD (Malonyl CoA:AcpM acyltransferase) (MCT)	LM
fadB4	1.54935	8.89681e-11	1.44704	8.85102e-10	Rv3141	fadB4	PROBABLE NADPH QUINONE OXIDOREDUCTASE FADB4 (NADPH:QUINONE REDUCTASE) (ZETA-CRYSTALLIN)	LM
fadB5	1.59458	9.89732e-08	1.4893	6.44835e-07	Rv1912c	fadB5	POSSIBLE OXIDOREDUCTASE FADB5	LM
fadD11.1	-1.70923	1.5579e-06	-1.83373	8.32461e-06	Rv1549	fadD11.1	POSSIBLE FATTY-ACID-CoA LIGASE FADD11.1 (FATTY-ACID-CoA SYNTHETASE) (FATTY-ACID-CoA SYNTHASE)	LM
fadD21	1.79644	1.68233e-15	1.67641	3.1039e-14	Rv1185c	fadD21	PROBABLE FATTY-ACID--CoA LIGASE FADD21 (FATTY-ACID-CoA SYNTHETASE) (FATTY-ACID-CoA SYNTHASE)	LM
fadD22	1.76869	6.56311e-13	1.65163	8.62125e-12	Rv2948c	fadD22	PROBABLE FATTY-ACID-CoA LIGASE FADD22 (FATTY-ACID-CoA SYNTHETASE) (FATTY-ACID-CoA SYNTHASE)	LM
fadD26	1.89486	4.7291e-15	1.76875	8.27389e-14	Rv2930	fadD26	FATTY-ACID-CoA LIGASE FADD26 (FATTY-ACID-COA SYNTHETASE) (FATTY-ACID-CoA SYNTHASE)	LM
fadD34	-1.65815	1.53217e-11	-1.7776	1.67631e-10	Rv0035	fadD34	PROBABLE FATTY-ACID-CoA LIGASE FADD34 (FATTY-ACID-CoA SYNTHETASE) (FATTY-ACID-CoA SYNTHASE)	LM
fadD5	-2.34579	0	-2.51203	0	Rv0166	fadD5	PROBABLE FATTY-ACID-CoA LIGASE FADD5 (FATTY-ACID-CoA SYNTHETASE) (FATTY-ACID-CoA SYNTHASE)	LM
fadE17	2.23004	3.7587e-10	2.08716	3.39035e-09	Rv1934c	fadE17	PROBABLE ACYL-CoA DEHYDROGENASE FADE17	LM
fadE21	1.77149	4.73681e-18	1.65442	1.08625e-16	Rv2789c	fadE21	PROBABLE ACYL-CoA DEHYDROGENASE FADE21	LM
fadE35	-1.73309	0	-1.85898	0	Rv3797	fadE35	PROBABLE ACYL-CoA DEHYDROGENASE FADE35	LM
fadE5	2.00459	2.0921e-26	1.8711	6.29026e-25	Rv0244c	fadE5	PROBABLE ACYL-CoA DEHYDROGENASE FADE5	LM
fadE7	1.54873	1.82774e-09	1.44555	1.4808e-08	Rv0400c	fadE7	ACYL-CoA DEHYDROGENASE FADE7	LM
fas	-1.65536	0	-1.77413	0	Rv2524c	fas	PROBABLE FATTY ACID SYNTHASE FAS (FATTY ACID SYNTHETASE)	LM
fbpA	1.5701	1.57257e-09	1.46602	1.28432e-08	Rv3804c	fbpA	SECRETED ANTIGEN 85-A FBPA (MYCOLYL TRANSFERASE 85A) (FIBRONECTIN-BINDING PROTEIN A) (ANTIGEN 85 COMPLEX A)	LM
fdxA	-1.7731	8.88178e-16	-1.90268	1.69254e-14	Rv2007c	fdxA	PROBABLE FERREDOXIN FDXA	IMR
fmu	1.68842	2.56564e-07	1.57568	1.552e-06	Rv1407	fmu	PROBABLE FMU PROTEIN (SUN PROTEIN)	IP
folC	1.63922	9.2177e-13	1.52954	1.19536e-11	Rv2447c	folC	PROBABLE FOLYLPOLYGLUTAMATE SYNTHASE PROTEIN FOLC (FOLYLPOLY-GAMMA-GLUTAMATE SYNTHETASE) (FPGS)	IMR
frdA	-4.08686	5.94862e-57	-4.35433	2.17527e-55	Rv1552	frdA	PROBABLE FUMARATE REDUCTASE [FLAVOPROTEIN SUBUNIT] FRDA (FUMARATE DEHYDROGENASE) (FUMARIC HYDROGENASE)	IMR
frdB	-2.47952	3.64884e-15	-2.63476	6.46753e-14	Rv1553	frdB	PROBABLE FUMARATE REDUCTASE [IRON-SULFUR SUBUNIT] FRDB (FUMARATE DEHYDROGENASE) (FUMARIC HYDROGENASE)	IMR
frdC	-2.15104	0.00010592	-2.25919	0.00039882	Rv1554	frdC	PROBABLE FUMARATE REDUCTASE [MEMBRANE ANCHOR SUBUNIT] FRDC (FUMARATE DEHYDROGENASE) (FUMARIC HYDROGENASE)	IMR
frdD	-2.25933	5.50007e-05	-2.37713	0.000219085	Rv1555	frdD	PROBABLE FUMARATE REDUCTASE [MEMBRANE ANCHOR SUBUNIT] FRDD (FUMARATE DEHYDROGENASE) (FUMARIC HYDROGENASE)	IMR
ftsK	1.61479	1.87995e-10	1.50712	1.77458e-09	Rv2748c	ftsK	POSSIBLE CELL DIVISION TRANSMEMBRANE PROTEIN FTSK	CWCP
ftsW	1.51625	7.14775e-09	1.41493	5.40274e-08	Rv2154c	ftsW	FtsW-like protein FtsW	CWCP
fucA	-1.63871	0.00011626	-1.73176	0.000431745	Rv0727c	fucA	POSSIBLE L-FUCULOSE PHOSPHATE ALDOLASE FUCA (L-FUCULOSE-1-PHOSPHATE ALDOLASE)	IMR
furA	2.45283	1.02987e-23	2.29357	2.78683e-22	Rv1909c	furA	FERRIC UPTAKE REGULATION PROTEIN FURA (FUR)	RP
galTa	1.54614	0.000271477	1.44011	0.000917507	Rv0618	galTa	PROBABLE GALACTOSE-1-PHOSPHATE URIDYLYLTRANSFERASE GALTA [FIRST PART]	IMR
gatA	1.63421	3.49455e-11	1.52593	3.64637e-10	Rv3011c	gatA	PROBABLE GLUTAMYL-TRNA(GLN) AMIDOTRANSFERASE (SUBUNIT A) GATA (Glu-ADT SUBUNIT A)	IP
gatC	1.7259	2.36811e-07	1.60948	1.4411e-06	Rv3012c	gatC	PROBABLE GLUTAMYL-TRNA(GLN) AMIDOTRANSFERASE (SUBUNIT C) GATC (Glu-ADT SUBUNIT C)	IP
gcvB	1.54959	2.31159e-08	1.44526	1.61771e-07	Rv1832	gcvB	Probable glycine dehydrogenase gcvB (Glycine decarboxylase) (Glycine cleavage system P-protein)	IMR
ggtB	1.60766	3.24735e-12	1.50071	3.85409e-11	Rv2394	ggtB	PROBABLE GAMMA-GLUTAMYLTRANSPEPTIDASE PRECURSOR GGTB (GAMMA-GLUTAMYLTRANSFERASE) (GLUTAMYL TRANSPEPTIDASE)	IMR
glnD	1.63401	4.15977e-10	1.52689	3.74379e-09	Rv2918c	glnD	PROBABLE [PROTEIN-PII] URIDYLYLTRANSFERASE GLND (PII URIDYLYL- TRANSFERASE) (URIDYLYL REMOVING ENZYME) (UTASE)	IMR
gltA1	-1.76222	1.27098e-07	-1.88822	8.0232e-07	Rv1131	gltA1	PROBABLE CITRATE SYNTHASE I GLTA1	IMR
glyA_1	5.05422	1.89087e-110	4.72659	7.67506e-109	Rv1093	glyA1	Probable Serine hydroxymethyltransferase 1 glyA1	IMR
gmk	1.85873	1.12083e-12	1.7345	1.43064e-11	Rv1389	gmk	PROBABLE GUANYLATE KINASE GMK	IMR
groEL_1	1.60059	5.30197e-08	1.49205	3.53378e-07	Rv3417c	groEL1	60 KDA CHAPERONIN 1 GROEL1 (PROTEIN CPN60-1) (GROEL PROTEIN 1)	VDA
groEL_2	1.543	1.47264e-09	1.43973	1.21001e-08	Rv0440	groEL2	60 KDA CHAPERONIN 2 GROEL2 (PROTEIN CPN60-2) (GROEL PROTEIN 2) (65 KDA ANTIGEN) (HEAT SHOCK PROTEIN 65) (CELL WALL PROTEIN A) (ANTIGEN A)	VDA
grpE	-1.54779	0	-1.65803	0	Rv0351	grpE	PROBABLE GRPE PROTEIN (HSP-70 COFACTOR)	VDA
guaA	1.62242	1.00339e-12	1.51461	1.29294e-11	Rv3396c	guaA	PROBABLE GMP SYNTHASE [GLUTAMINE-HYDROLYZING] GUAA (GLUTAMINE AMIDOTRANSFERASE) (GMP SYNTHETASE)	IMR
hemK	1.58882	4.21309e-11	1.48343	4.34034e-10	Rv1300	hemK	PROBABLE HEMK PROTEIN HOMOLOG HEMK	IMR
hpx	1.78023	1.06212e-16	1.66155	2.22224e-15	Rv3171c	hpx	POSSIBLE NON-HEME HALOPEROXIDASE HPX	VDA
hsdS.1	-1.75244	7.64115e-06	-1.86293	3.57321e-05	Rv2755c	hsdS.1	POSSIBLE TYPE I RESTRICTION/MODIFICATION SYSTEM SPECIFICITY DETERMINANT (FRAGMENT) HSDS.1 (S PROTEIN)	IP
hspX	-1.99853	2.30926e-14	-2.14776	3.79486e-13	Rv2031c	hspX	HEAT SHOCK PROTEIN HSPX (ALPHA-CRYSTALLIN HOMOLOG) (14 kDa ANTIGEN) (HSP16.3)	VDA
hycD	2.07113	1.04664e-08	1.92591	7.65465e-08	Rv0084	hycD	POSSIBLE FORMATE HYDROGENLYASE HYCD (FHL)	IMR
hycE	1.98336	1.59624e-11	1.84524	1.73703e-10	Rv0087	hycE	POSSIBLE FORMATE HYDROGENASE HYCE (FHL)	IMR
hycP	1.84467	7.85786e-09	1.71693	5.87386e-08	Rv0085	hycP	POSSIBLE HYDROGENASE HYCP	IMR
hycQ	2.15526	7.65446e-12	2.00547	8.67862e-11	Rv0086	hycQ	POSSIBLE HYDROGENASE HYCQ	IMR
icd2	2.87673	5.97955e-36	2.68754	1.92627e-34	Rv0066c	icd2	PROBABLE ISOCITRATE DEHYDROGENASE [NADP] ICD2 (OXALOSUCCINATE DECARBOXYLASE) (IDH) (NADP+-SPECIFIC ICDH) (IDP)	IMR
icl	2.51696	8.70002e-49	2.35135	3.09766e-47	Rv0467	icl1	ISOCITRATE LYASE ICL (ISOCITRASE) (ISOCITRATASE)	IMR
infC	-1.76693	2.44249e-15	-1.89104	4.42592e-14	Rv1641	infC	PROBABLE INITIATION FACTOR IF-3 INFC	IP
inhA	1.69504	7.01795e-15	1.58287	1.20193e-13	Rv1484	inhA	NADH-DEPENDENT ENOYL-[ACYL-CARRIER-PROTEIN] REDUCTASE INHA (NADH-DEPENDENT ENOYL-ACP REDUCTASE)	LM
iniA	-2.76726	0	-2.96501	0	Rv0342	iniA	ISONIAZID INDUCTIBLE GENE PROTEIN INIA	CWCP
iniB	-4.99389	0	-5.34787	0	Rv0341	iniB	ISONIAZID INDUCTIBLE GENE PROTEIN INIB	CWCP
iniC	-1.84048	0	-1.97137	0	Rv0343	iniC	ISONIAZID INDUCTIBLE GENE PROTEIN INIC	CWCP
ino1	-1.67961	3.10862e-15	-1.79877	5.58314e-14	Rv0046c	ino1	MYO-INOSITOL-1-PHOSPHATE SYNTHASE INO1 (Inositol 1-phosphate synthetase) (D-glucose 6-phosphate cycloaldolase) (Glucose 6-phosphate cyclase) (Glucocycloaldolase)	IMR
kasA	-1.59995	1.28741e-12	-1.71474	1.62286e-11	Rv2245	kasA	3-OXOACYL-[ACYL-CARRIER PROTEIN] SYNTHASE 1 KASA (BETA-KETOACYL-ACP SYNTHASE) (KAS I)	LM
kasB	-1.78294	0	-1.91032	0	Rv2246	kasB	3-OXOACYL-[ACYL-CARRIER PROTEIN] SYNTHASE 2 KASB (BETA-KETOACYL-ACP SYNTHASE) (KAS I)	LM
katG	3.36755	3.46193e-67	3.14518	1.32566e-65	Rv1908c	katG	CATALASE-PEROXIDASE-PEROXYNITRITASE T KATG	VDA
kdpA	1.62892	2.57212e-07	1.5211	1.55361e-06	Rv1029	kdpA	Probable Potassium-transporting ATPase A chain KDPA (Potassium-translocating ATPase A chain) (ATP phosphohydrolase [potassium-transporting] A chain) (Potassium binding and translocating subunit A)	CWCP
lepA	1.82556	6.19044e-14	1.70565	9.59046e-13	Rv2404c	lepA	PROBABLE GTP-BINDING PROTEIN LEPA (GTP-BINDING ELONGATION FACTOR)	IMR
lhr	1.55978	3.442e-09	1.45641	2.70757e-08	Rv3296	lhr	PROBABLE ATP-DEPENDENT HELICASE LHR (LARGE HELICASE-RELATED PROTEIN)	IP
lipF	2.42821	1.14239e-26	2.26566	3.46043e-25	Rv3487c	lipF	PROBABLE ESTERASE/LIPASE LIPF	IMR
lipQ	-2.13016	0	-2.27953	0	Rv2485c	lipQ	PROBABLE CARBOXYLESTERASE LIPQ	IMR
lipU	-1.7361	0	-1.86037	0	Rv1076	lipU	POSSIBLE LIPASE LIPU	IMR
lldD1	1.94752	5.45089e-18	1.8178	1.22917e-16	Rv0694	lldD1	POSSIBLE L-LACTATE DEHYDROGENASE (CYTOCHROME) LLDD1	IMR
lldD2	-1.52027	0	-1.6278	0	Rv1872c	lldD2	POSSIBLE L-LACTATE DEHYDROGENASE (CYTOCHROME) LLDD2	IMR
lppB	-2.20755	2.77806e-12	-2.36504	3.31651e-11	Rv2544	lppB	PROBABLE CONSERVED LIPOPROTEIN LPPB	CWCP
lppC	1.66855	4.5511e-12	1.55862	5.27798e-11	Rv1911c	lppC	PROBABLE LIPOPROTEIN LPPC	CWCP
lppG	-2.40161	0.000273588	-2.55678	0.000923873	Rv1946c	lppG	POSSIBLE LIPOPROTEIN	CWCP
lppN	1.76246	0.000581588	1.64475	0.00180755	Rv2270	lppN	PROBABLE LIPOPROTEIN LPPN	CWCP
lppQ	-1.5025	0.00183749	-1.62103	0.00509105	Rv2341	lppQ	PROBABLE CONSERVED LIPOPROTEIN LPPQ	CWCP
lppS	1.54211	8.63828e-10	1.43841	7.36613e-09				CWCP
lppW	1.69645	6.2941e-15	1.58296	1.08253e-13	Rv2905	lppW	PROBABLE CONSERVED ALANINE RICH LIPOPROTEIN LPPW	CWCP
lppX	1.63207	3.51872e-10	1.52446	3.20235e-09	Rv2945c	lppX	PROBABLE CONSERVED LIPOPROTEIN LPPX	CWCP
lpqA	1.52084	6.37505e-06	1.42153	3.01238e-05	Rv3016	lpqA	PROBABLE LIPOPROTEIN LPQA	CWCP
lpqD	-2.30812	0	-2.472	0	Rv3390	lpqD	PROBABLE CONSERVED LIPOPROTEIN LPQD	CWCP
lpqS	-1.53946	6.42375e-13	-1.64809	8.4843e-12	Rv0847		Probable liproprotein LpqS	CWCP
lpqX	-1.55305	1.74167e-07	-1.6588	1.08261e-06	Rv1228	lpqX	PROBABLE LIPOPROTEIN LPQX	CWCP
lprD	-1.62557	1.49856e-11	-1.74226	1.64841e-10	Rv1343c	lprD	PROBABLE CONSERVED LIPOPROTEIN LPRD	CWCP
lprF	-135.867	0	-147.704	0	Rv1368	lprF	PROBABLE CONSERVED LIPOPROTEIN LPRF	CWCP
lprJ	-1.91259	0	-2.04927	0	Rv1690	lprJ	PROBABLE LIPOPROTEIN LPRJ	CWCP
lprP	-2.10082	2.10796e-06	-2.24624	1.10119e-05	Rv0962c	lprP	POSSIBLE LIPOPROTEIN LPRP	CWCP
lprQ	1.86295	3.98933e-19	1.73844	9.46941e-18	Rv0483	lprQ	PROBABLE CONSERVED LIPOPROTEIN LPRQ	CWCP
lysA	1.5369	3.62536e-10	1.43452	3.28467e-09	Rv1293	lysA	PROBABLE DIAMINOPIMELATE DECARBOXYLASE LYSA (DAP DECARBOXYLASE)	IMR
mas	1.81609	1.46659e-17	1.69572	3.20048e-16	Rv2940c	mas	PROBABLE MULTIFUNCTIONAL MYCOCEROSIC ACID SYNTHASE MEMBRANE-ASSOCIATED MAS	LM
mce3D	-1.65563	6.44913e-06	-1.75782	3.04384e-05	Rv1969	mce3D	MCE-FAMILY PROTEIN MCE3D	VDA
mce3F	4.25036	1.07629e-17	3.96078	2.38725e-16	Rv1971	mce3F	MCE-FAMILY PROTEIN MCE3F	VDA
mcr	1.61689	0.00343781	1.52646	0.00886536	Rv1143	mcr	PROBABLE ALPHA-METHYLACYL-CoA RACEMASE MCR (2-methylacyl-CoA racemase) (2-arylpropionyl-CoA epimerase )	LM
menB	1.54433	7.182e-10	1.4415	6.2025e-09	Rv0548c	menB	PROBABLE NAPHTHOATE SYNTHASE MENB (DIHYDROXYNAPHTHOIC ACID SYNTHETASE) (DHNA SYNTHETASE)	IMR
menE	1.5341	3.45681e-09	1.43261	2.71396e-08	Rv0542c	menE	POSSIBLE O-SUCCINYLBENZOIC ACID--CoA LIGASE MENE (OSB-CoA SYNTHETASE) (O-SUCCINYLBENZOATE-CoA SYNTHASE)	IMR
mesJ	3.00709	8.03725e-97	2.80817	3.19835e-95	Rv3625c	mesJ	POSSIBLE CELL CYCLE PROTEIN MESJ	CWCP
mesT	-1.76537	6.41709e-14	-1.88648	9.90379e-13	Rv3176c	mesT	PROBABLE EPOXIDE HYDROLASE MEST (EPOXIDE HYDRATASE) (ARENE-OXIDE HYDRATASE)	VDA
mgtC	1.54884	6.35388e-05	1.44424	0.000250392	Rv1811	mgtC	POSSIBLE Mg2+ TRANSPORT P-TYPE ATPASE C MGTC	CWCP
mkl	-1.5808	0	-1.69252	0	Rv0655	mkl	POSSIBLE RIBONUCLEOTIDE-TRANSPORT ATP-BINDING PROTEIN ABC TRANSPORTER MKL	CWCP
mmpL10	1.91461	2.29438e-13	1.78566	3.21135e-12	Rv1183	mmpL10	PROBABLE CONSERVED TRANSMEMBRANE TRANSPORT PROTEIN MMPL10	CWCP
mmpL8	1.57794	1.25199e-06	1.47208	6.89529e-06	Rv3823c	mmpL8	PROBABLE CONSERVED INTEGRAL MEMBRANE TRANSPORT PROTEIN MMPL8	CWCP
mntH	1.66881	3.54504e-07	1.55351	2.10063e-06	Rv0924c	mntH	DIVALENT CATION-TRANSPORT INTEGRAL MEMBRANE PROTEIN MNTH (BRAMP) (MRAMP)	CWCP
moaA1	-3.19295	8.94455e-49	-3.408	3.15704e-47	Rv3109	moaA1	PROBABLE MOLYBDENUM COFACTOR BIOSYNTHESIS PROTEIN A MOAA1	IMR
moaB1	-2.59267	1.32215e-15	-2.76261	2.48455e-14	Rv3110	moaB1	PROBABLE PTERIN-4-ALPHA-CARBINOLAMINE DEHYDRATASE MOAB1 (PHS) (4-ALPHA- HYDROXY-TETRAHYDROPTERIN DEHYDRATASE) (PTERIN-4-A-CARBINOLAMINE DEHYDRATASE) (PHENYLALANINE HYDROXYLASE-STIMULATING PROTEIN) (PHS) (PTERIN CARBINOLAMINE DEHYDRATASE) (PCD)	IMR
moaB2	1.59385	8.64584e-08	1.48707	5.65112e-07	Rv0984	moaB2	POSSIBLE PTERIN-4-ALPHA-CARBINOLAMINE DEHYDRATASE MOAB2 (PHS) (4-ALPHA- HYDROXY-TETRAHYDROPTERIN DEHYDRATASE) (PTERIN-4-A-CARBINOLAMINE DEHYDRATASE) (PHENYLALANINE HYDROXYLASE-STIMULATING PROTEIN) (PHS) (PTERIN CARBINOLAMINE DEHYDRATASE) (PCD)	IMR
moaC_2	-2.24493	1.37511e-09	-2.38755	1.13677e-08	Rv0864	moaC2	PROBABLE MOLYBDENUM COFACTOR BIOSYNTHESIS PROTEIN C 2 MOAC2	IMR
moaC_3	-1.88444	0	-2.01823	0	Rv3324c	moaC3	PROBABLE MOLYBDENUM COFACTOR BIOSYNTHESIS PROTEIN C 3 MOAC3	IMR
moaD1	-3.45395	5.42719e-15	-3.65597	9.45449e-14	Rv3112	moaD1	PROBABLE MOLYBDENUM COFACTOR BIOSYNTHESIS PROTEIN D MOAD1 (MOLYBDOPTERIN CONVERTING FACTOR SMALL SUBUNIT) (MOLYBDOPTERIN [MPT] CONVERTING FACTOR, SUBUNIT 1)	IMR
moaX	-2.46908	0	-2.64179	0	Rv3323c	moaX	PROBABLE MOAD-MOAE FUSION PROTEIN MOAX	IMR
modB	2.08938	9.53154e-07	1.95401	5.32167e-06	Rv1858	modB	PROBABLE MOLBDENUM-TRANSPORT INTEGRAL MEMBRANE PROTEIN ABC TRANSPORTER MODB	CWCP
moeW	-2.41757	0	-2.58662	0	Rv2338c	moeW	POSSIBLE MOLYBDOPTERIN BIOSYNTHESIS PROTEIN MOEW	IMR
mpt70	-1.94758	0	-2.07771	0	Rv2875	mpt70	MAJOR SECRETED IMMUNOGENIC PROTEIN MPT70	CWCP
mpt83	-1.72488	0	-1.84439	0	Rv2873	mpt83	CELL SURFACE LIPOPROTEIN MPT83 (LIPOPROTEIN P23)	CWCP
murG	1.77691	2.77454e-10	1.65938	2.54218e-09	Rv2153c	murG	ProbableUPD-N-acetylglucosamine-N-acetylmuramyl-(pentapeptide)pyrophosphoryl-undecaprenol-N-acetylglucosamine transferase MurG	CWCP
narK1	3.10812	1.01692e-60	2.89993	3.78686e-59	Rv2329c	narK1	PROBABLE NITRITE EXTRUSION PROTEIN 1 NARK1 (NITRITE FACILITATOR 1)	CWCP
narU	-2.2513	4.56768e-10	-2.38556	4.06583e-09	Rv0267	narU	PROBABLE INTEGRAL MEMBRANE NITRITE EXTRUSION PROTEIN NARU (NITRITE FACILITATOR)	CWCP
nirB	1.5229	4.72847e-06	1.42375	2.2958e-05	Rv0252	nirB	PROBABLE NITRITE REDUCTASE [NAD(P)H] LARGE SUBUNIT [FAD FLAVOPROTEIN] NIRB	IMR
nrdR	1.81205	8.50741e-20	1.69167	2.09282e-18	Rv2718c	nrdR	Probable transcriptional regulatory protein NrdR	RP
oplA	1.75194	1.46219e-17	1.63675	3.20048e-16	Rv0266c	oplA	PROBABLE 5-OXOPROLINASE OPLA (5-OXO-L-PROLINASE) (PYROGLUTAMASE) (5-OPASE)	IMR
otsB1	-1.57923	1.55209e-12	-1.69549	1.92659e-11	Rv2006	otsB1	PROBABLE TREHALOSE-6-PHOSPHATE PHOSPHATASE OTSB1 (TREHALOSE-PHOSPHATASE) (TPP)	VDA
papA3	1.84928	2.37017e-09	1.72476	1.89754e-08	Rv1182	papA3	PROBABLE CONSERVED POLYKETIDE SYNTHASE ASSOCIATED PROTEIN PAPA3	LM
pdhA	1.71613	2.5953e-15	1.60189	4.68192e-14	Rv2497c	pdhA	PROBABLE PYRUVATE DEHYDROGENASE E1 COMPONENT (ALPHA SUBUNIT) PDHA (PYRUVATE DECARBOXYLASE) (PYRUVATE DEHYDROGENASE) (PYRUVIC DEHYDROGENASE)	IMR
pdhB	1.85008	5.27167e-17	1.72677	1.13818e-15	Rv2496c	pdhB	PROBABLE PYRUVATE DEHYDROGENASE E1 COMPONENT (BETA SUBUNIT) PDHB (PYRUVATE DECARBOXYLASE) (PYRUVATE DEHYDROGENASE) (PYRUVIC DEHYDROGENASE)	IMR
pdhC	2.04786	8.07583e-28	1.91184	2.48332e-26	Rv2495c	pdhC	PROBABLE DIHYDROLIPOAMIDE S-ACETYLTRANSFERASE E2 COMPONENT PDHC (LIPOATE ACETYLTRANSFERASE) (THIOLTRANSACETYLASE A)	IMR
PE_PGRS17	-1.67702	0.000328804	-1.7659	0.00108948	Rv0978c	PE_PGRS17	PE-PGRS FAMILY PROTEIN	PPE
PE_PGRS25	1.50345	0.00030631	1.40337	0.00102278	Rv1396c	PE_PGRS25	PE-PGRS FAMILY PROTEIN	PPE
PE_PGRS28	2.33681	2.09011e-19	2.18646	5.01998e-18	Rv1452c	PE_PGRS28	PE-PGRS FAMILY PROTEIN	PPE
PE_PGRS32	-1.52293	2.12622e-07	-1.62498	1.30171e-06	Rv1803c	PE_PGRS32	PE-PGRS FAMILY PROTEIN	PPE
PE_PGRS39	-1.56958	4.66294e-14	-1.67888	7.33599e-13	Rv2340c	PE_PGRS39	PE-PGRS FAMILY PROTEIN	PPE
PE_PGRS41	1.79397	1.60458e-12	1.67612	1.98566e-11	Rv2396	PE_PGRS41	PE-PGRS FAMILY PROTEIN	PPE
PE_PGRS57	1.74128	3.85502e-06	1.63135	1.89746e-05	Rv3514	PE_PGRS57	PE-PGRS FAMILY PROTEIN	PPE
PE_PGRS60	1.57061	0.000104581	1.46726	0.000394511	Rv3652	PE_PGRS60	PE-PGRS FAMILY-RELATED PROTEIN	PPE
PE_PGRS9	1.85123	6.93465e-10	1.73141	6.01447e-09	Rv0746	PE_PGRS9	PE-PGRS FAMILY PROTEIN	PPE
PE11	-1.55628	1.61644e-10	-1.66939	1.55109e-09	Rv0453	PE11	PE FAMILY PROTEIN	PPE
PE13	-2.01944	5.72875e-14	-2.17163	8.94346e-13	Rv1195	PE13	PE FAMILY PROTEIN	PPE
PE22	-1.96191	9.04005e-05	-2.06948	0.000344864	Rv2107	PE22	PE FAMILY PROTEIN	PPE
PE24	-1.65287	0.00087082	-1.75842	0.00261246	Rv2408	PE24	POSSIBLE PE FAMILY-RELATED PROTEIN	PPE
PE29	-2.42771	0.000468555	-2.53775	0.00148816	Rv3022A	PE29	PE FAMILY PROTEIN	PPE
PE3	-1.51099	2.01489e-07	-1.61465	1.23728e-06	Rv0159c	PE3	PE FAMILY PROTEIN	PPE
PE32	-2.20035	2.20501e-07	-2.3295	1.34386e-06	Rv3622c	PE32	PE FAMILY PROTEIN	PPE
PE4	-1.65884	7.22179e-08	-1.76993	4.75093e-07	Rv0160c	PE4	PE FAMILY PROTEIN	PPE
PE9	-2.90816	6.87114e-14	-3.05984	1.05245e-12	Rv1088	PE9	PE FAMILY PROTEIN	PPE
pepD	1.55669	8.00157e-06	1.45296	3.72032e-05	Rv0983	pepD	PROBABLE SERINE PROTEASE PEPD (SERINE PROTEINASE) (MTB32B)	IMR
pepR	1.53643	3.69366e-08	1.43378	2.51553e-07	Rv2782c	pepR	PROBABLE ZINC PROTEASE PEPR	IMR
pflA	1.75501	2.10335e-12	1.63909	2.55614e-11	Rv3138	pflA	PROBABLE PYRUVATE FORMATE LYASE ACTIVATING PROTEIN PFLA (FORMATE ACETYLTRANSFERASE ACTIVATING ENZYME) ([PYRUVATE FORMATE-LYASE] ACTIVATING ENZYME)	IMR
pgsA1	1.51706	6.65053e-07	1.41641	3.79137e-06	Rv2612c	pgsA1	PROBABLE PI SYNTHASE PGSA1 (PHOSPHATIDYLINOSITOL SYNTHASE) (CDP-DIACYLGLYCEROL--INOSITOL3-PHOSPHATIDYLTRANSFERASE)	LM
phyA	1.64685	4.5704e-06	1.53571	2.22437e-05	Rv3397c	phyA	PROBABLE PHYTOENE SYNTHASE PHYA	IMR
pimA	1.56472	2.45281e-10	1.46083	2.26788e-09	Rv2610c	pimA	ALPHA-MANNOSYLTRANSFERASE PIMA	LM
pks1	2.35359	2.26983e-37	2.19769	7.49044e-36	Rv2946c	pks1	PROBABLE POLYKETIDE SYNTHASE PKS1	LM
pks2	2.17525	1.02829e-16	2.02899	2.16261e-15	Rv3825c	pks2	PROBABLE POLYKETIDE SYNTHASE PKS2	LM
pks3	2.52686	6.59418e-35	2.36066	2.10754e-33	Rv1180	pks3	PROBABLE POLYKETIDE BETA-KETOACYL SYNTHASE PKS3	LM
pks4	2.67338	3.36696e-22	2.4936	8.76056e-21	Rv1181	pks4	PROBABLE POLYKETIDE BETA-KETOACYL SYNTHASE PKS4	LM
pks7	-1.71914	1.30397e-10	-1.83731	1.27538e-09	Rv1661	pks7	Probable polyketide synthase pks7	LM
pks8	-1.62212	3.14414e-09	-1.73393	2.48289e-08	Rv1662	pks8	Probable polyketide synthase pks8	LM
pmmB	1.51394	5.17599e-06	1.41285	2.49517e-05	Rv3308	pmmB	PROBABLE PHOSPHOMANNOMUTASE PMMB (PHOSPHOMANNOSE MUTASE)	IMR
ppa	2.6588	3.83067e-32	2.48203	1.21474e-30	Rv3628	ppa	INORGANIC PYROPHOSPHATASE PPA (PYROPHOSPHATE PHOSPHO-HYDROLASE) (PPASE) (INORGANIC DIPHOSPHATASE) (DIPHOSPHATE PHOSPHO-HYDROLASE)	IMR
PPE11	1.57942	4.76399e-09	1.47283	3.67624e-08	Rv0455	PPE11	PPE FAMILY PROTEIN	PPE
PPE12	-1.65998	0	-1.7763	0	Rv0755c	PPE12	PPE FAMILY PROTEIN	PPE
PPE16	-1.56643	8.12794e-12	-1.67619	9.18978e-11	Rv1135c	PPE16	PPE FAMILY PROTEIN	PPE
PPE18	-1.78359	0	-1.91271	0	Rv1196	PPE18	PPE FAMILY PROTEIN	PPE
PPE19	-36.0893	1.01126e-127	-38.6893	4.14616e-126	Rv1361c	PPE19	PPE FAMILY PROTEIN	PPE
PPE22	2.03851	9.2049e-15	1.90137	1.55678e-13	Rv1705c	PPE22	PPE FAMILY PROTEIN	PPE
PPE23	1.82367	8.39598e-07	1.70402	4.72012e-06	Rv1706c	PPE23	PPE FAMILY PROTEIN	PPE
PPE24	4.03051	0.00308414	3.56159	0.00806087	Rv1753c	PPE24	PPE FAMILY PROTEIN	PPE
PPE3	-2.65733	0	-2.85404	0	Rv0280	PPE3	PPE FAMILY PROTEIN	PPE
PPE34	-2.25496	2.22045e-16	-2.40876	4.48398e-15	Rv1917c	PPE34	PPE FAMILY PROTEIN	PPE
PPE35	-1.74326	0	-1.86605	0	Rv1918c	PPE35	PPE FAMILY PROTEIN	PPE
PPE36	-1.91123	2.05169e-13	-2.0458	2.8916e-12	Rv2108	PPE36	PPE FAMILY PROTEIN	PPE
PPE37	-1.67975	1.04616e-07	-1.79263	6.751e-07	Rv2123	PPE37	PPE FAMILY PROTEIN	PPE
PPE41	1.58094	4.96003e-07	1.47657	2.87611e-06	Rv2430c	PPE41	PPE FAMILY PROTEIN	PPE
PPE46	-1.55206	3.67285e-06	-1.65446	1.83146e-05	Rv3018c	PPE46	PPE FAMILY PROTEIN	PPE
PPE47	-1.84848	3.27354e-07	-1.97122	1.94829e-06	Rv3021c	PPE47	PPE FAMILY PROTEIN	PPE
PPE49	-1.6564	5.68662e-07	-1.76955	3.27404e-06	Rv3125c	PPE49	PPE FAMILY PROTEIN	PPE
PPE5	-2.00474	0	-2.14615	0	Rv0304c	PPE5	PPE FAMILY PROTEIN	PPE
PPE50	3.22349	3.41013e-64	3.00445	1.28164e-62	Rv3135	PPE50	PPE FAMILY PROTEIN	PPE
PPE51	2.34706	5.42283e-24	2.19081	1.47727e-22	Rv3136	PPE51	PPE FAMILY PROTEIN	PPE
PPE52	-1.91667	0	-2.05169	0	Rv3144c	PPE52	PPE-FAMILY PROTEIN	PPE
PPE57	2.69662	3.72959e-26	2.51025	1.09699e-24	Rv3425	PPE57	PPE FAMILY PROTEIN	PPE
PPE58	1.81448	1.34737e-12	1.69391	1.69319e-11	Rv3426	PPE58	PPE FAMILY PROTEIN	PPE
PPE6	-1.76071	0	-1.88415	0	Rv0305c	PPE6	PPE FAMILY PROTEIN	PPE
PPE66	1.79064	1.92741e-08	1.67186	1.36295e-07	Rv3738c	PPE66	PPE FAMILY PROTEIN	PPE
PPE7	-1.67546	1.4044e-09	-1.79092	1.15863e-08	Rv0354c	PPE7	PPE FAMILY PROTEIN	PPE
ppsA	1.87102	5.42358e-18	1.74676	1.22917e-16	Rv2931	ppsA	PHENOLPTHIOCEROL SYNTHESIS TYPE-I POLYKETIDE SYNTHASE PPSA	LM
ppsB	1.74419	8.34204e-15	1.62878	1.41675e-13	Rv2932	ppsB	PHENOLPTHIOCEROL SYNTHESIS TYPE-I POLYKETIDE SYNTHASE PPSB	LM
ppsC	2.03933	1.03339e-24	1.90399	2.93323e-23	Rv2933	ppsC	PHENOLPTHIOCEROL SYNTHESIS TYPE-I POLYKETIDE SYNTHASE PPSC	LM
ppsD	1.96022	2.91883e-22	1.82993	7.69319e-21	Rv2934	ppsD	PHENOLPTHIOCEROL SYNTHESIS TYPE-I POLYKETIDE SYNTHASE PPSD	LM
ppsE	1.72626	1.16456e-14	1.61141	1.95329e-13	Rv2935	ppsE	PHENOLPTHIOCEROL SYNTHESIS TYPE-I POLYKETIDE SYNTHASE PPSE	LM
pqqE	1.78662	3.01787e-16	1.66799	6.00468e-15	Rv0693	pqqE	PROBABLE COENZYME PQQ SYNTHESIS PROTEIN E PQQE (COENZYME PQQ SYNTHESIS PROTEIN III)	IMR
proB	1.55457	1.17664e-07	1.45133	7.4976e-07	Rv2439c	proB	PROBABLE GLUTAMATE 5-KINASE PROTEIN PROB (GAMMA-GLUTAMYL KINASE) (GK)	IMR
purE	1.6545	2.59682e-10	1.54727	2.38473e-09	Rv3275c	purE	PROBABLE PHOSPHORIBOSYLAMINOIMIDAZOLE CARBOXYLASE CATALYTIC SUBUNIT PURE (AIR CARBOXYLASE) (AIRC)	IMR
purL	1.5125	9.67243e-09	1.41211	7.13825e-08	Rv0803	purL	PHOSPHORIBOSYLFORMYLGLYCINAMIDINE SYNTHASE II PURL (FGAM SYNTHASE II)	IMR
purQ	1.58252	1.21031e-09	1.47703	1.01292e-08	Rv0788	purQ	PROBABLE PHOSPHORIBOSYLFORMYLGLYCINAMIDINE SYNTHASE I PURG (FGAM SYNTHASE I)	IMR
radA	1.70121	6.22957e-15	1.58875	1.07599e-13	Rv3585	radA	DNA REPAIR PROTEIN RADA (DNA REPAIR PROTEIN SMS)	IP
rbsK	2.02455	4.09733e-14	1.88719	6.49651e-13	Rv2436	rbsK	RIBOKINASE RBSK	IMR
recA	1.80424	6.6269e-16	1.68521	1.28144e-14	Rv2737c	recA	RECA PROTEIN (RECOMBINASE A) [CONTAINS: ENDONUCLEASE PI-MTUI (MTU RECA INTEIN)].	IP
recX	1.51013	5.64571e-08	1.40847	3.75671e-07	Rv2736c	recX	REGULATORY PROTEIN RECX	IP
ribA1	1.76332	2.12748e-05	1.65033	9.18665e-05	Rv1940	ribA1	Probable Riboflavin biosynthesis protein ribA1 (GTP cyclohydrolase II)	IMR
rocD1	1.50566	0.000462739	1.40656	0.00147357	Rv2322c	rocD1	PROBABLE ORNITHINE AMINOTRANSFERASE (N-terminus part) ROCD1 (ORNITHINE--OXO-ACID AMINOTRANSFERASE)	IMR
rpfA	1.58109	4.33745e-10	1.47765	3.88647e-09	Rv0867c	rpfA	POSSIBLE RESUSCITATION-PROMOTING FACTOR RPFA	CWCP
rpfC	-2.37063	0	-2.53852	0	Rv1884c	rpfC	PROBABLE RESUSCITATION-PROMOTING FACTOR RPFC	CWCP
rpfD	1.5888	3.64129e-05	1.48247	0.000149747	Rv2389c	rpfD	PROBABLE RESUSCITATION-PROMOTING FACTOR RPFD	CWCP
rpfE	1.81178	2.7905e-09	1.68739	2.22527e-08	Rv2450c	rpfE	PROBABLE RESUSCITATION-PROMOTING FACTOR RPFE	CWCP
rplA	1.65348	6.76136e-12	1.54343	7.6875e-11	Rv0641	rplA	PROBABLE 50S RIBOSOMAL PROTEIN L1 RPLA	IP
rpmG_2	-1.57151	3.80017e-06	-1.68019	1.87879e-05	Rv0634B	rpmG2	PROBABLE 50S RIBOSOMAL PROTEIN L33 RPMG2	IP
rpoC	1.50622	2.23654e-08	1.40601	1.57061e-07	Rv0668	rpoC	DNA-DIRECTED RNA POLYMERASE (BETA' CHAIN) RPOC (TRANSCRIPTASE BETA' CHAIN) (RNA POLYMERASE BETA' SUBUNIT).	IP
rpsN_2	-1.9378	1.44191e-06	-2.07384	7.81406e-06	Rv2056c	rpsN2	Probable ribosomal protein S14 RpsN2	IP
rpsR_2	-2.20268	1.50431e-06	-2.3666	8.09811e-06	Rv2055c	rpsR2	Probable ribosomal protein S18 RpsR2	IP
rsfA	-195.146	1.30492e-129	-186.995	5.40477e-128	Rv1365c	rsfA	ANTI-ANTI-SIGMA FACTOR RSFA (ANTI-SIGMA FACTOR ANTAGONIST) (REGULATOR OF SIGMA F A)	IP
rubA	1.87366	7.04137e-10	1.7506	6.09401e-09	Rv3251c	rubA	PROBABLE RUBREDOXIN RUBA	IMR
rubB	1.55403	5.44494e-05	1.4517	0.000217316	Rv3250c	rubB	PROBABLE RUBREDOXIN RUBB	IMR
ruvA	1.68755	3.37706e-15	1.57535	6.03853e-14	Rv2593c	ruvA	PROBABLE HOLLIDAY JUNCTION DNA HELICASE RUVA	IP
ruvB	1.62044	9.77246e-13	1.51264	1.26326e-11	Rv2592c	ruvB	PROBABLE HOLLIDAY JUNCTION DNA HELICASE RUVB	IP
ruvC	1.77266	6.12136e-14	1.65437	9.51977e-13	Rv2594c	ruvC	PROBABLE CROSSOVER JUNCTION ENDODEOXYRIBONUCLEASE RUVC (HOLLIDAY JUNCTION NUCLEASE) (HOLLIDAY JUNCTION RESOLVASE)	IP
Rv0007	1.68274	2.14171e-10	1.57127	1.99844e-09	Rv0007	Rv0007	POSSIBLE CONSERVED MEMBRANE PROTEIN	CWCP
Rv0047c	-1.82318	0	-1.95319	0	Rv0047c	Rv0047c	CONSERVED HYPOTHETICAL PROTEIN	CH
Rv0057	1.8463	8.75624e-11	1.72584	8.75409e-10	Rv0057	Rv0057	HYPOTHETICAL PROTEIN	CH
Rv0063	1.75565	9.98635e-17	1.63835	2.12223e-15	Rv0063	Rv0063	POSSIBLE OXIDOREDUCTASE	IMR
Rv0068	-1.53871	5.15586e-08	-1.65146	3.44204e-07	Rv0068	Rv0068	PROBABLE OXIDOREDUCTASE	IMR
Rv0077c	-1.61702	5.40839e-09	-1.727	4.14984e-08	Rv0077c	Rv0077c	PROBABLE OXIDOREDUCTASE	IMR
Rv0081	2.01406	2.71337e-08	1.87141	1.88266e-07	Rv0081	Rv0081	PROBABLE TRANSCRIPTIONAL REGULATORY PROTEIN	RP
Rv0082	1.6577	5.81957e-06	1.54133	2.77575e-05	Rv0082	Rv0082	PROBABLE OXIDOREDUCTASE	IMR
Rv0083	2.02449	3.4195e-10	1.88462	3.11905e-09	Rv0083	Rv0083	PROBABLE OXIDOREDUCTASE	IMR
Rv0088	1.97536	8.5212e-16	1.83882	1.63149e-14	Rv0088	Rv0088	HYPOTHETICAL PROTEIN	CH
Rv0089	2.00567	2.59144e-08	1.85943	1.80114e-07	Rv0089	Rv0089	POSSIBLE METHYLTRANSFERASE/METHYLASE	IMR
Rv0090	1.71411	3.53791e-06	1.59729	1.76852e-05	Rv0090	Rv0090	POSSIBLE MEMBRANE PROTEIN	CWCP
Rv0093c	-2.06556	0	-2.20631	0	Rv0093c	Rv0093c	PROBABLE CONSERVED MEMBRANE PROTEIN	CWCP
Rv0094c	-1.7278	4.61544e-09	-1.84244	3.5684e-08	Rv0094c	Rv0094c	CONSERVED HYPOTHETICAL PROTEIN	ISP
Rv0097	-2.43699	0	-2.60275	0	Rv0097	Rv0097	POSSIBLE OXIDOREDUCTASE	IMR
Rv0102	1.63405	2.18098e-12	1.52693	2.64257e-11	Rv0102	Rv0102	PROBABLE CONSERVED INTEGRAL MEMBRANE PROTEIN	CWCP
Rv0104	-3.07548	2.2982e-39	-3.28483	7.70943e-38	Rv0104	Rv0104	CONSERVED HYPOTHETICAL PROTEIN	CH
Rv0108c	-1.99561	0	-2.13863	0	Rv0108c	Rv0108c	HYPOTHETICAL PROTEIN	CH
Rv0157A	-1.61973	3.95122e-05	-1.72106	0.000161673	Rv0157A	Rv0157A	HYPOTHETICAL PROTEIN (FRAGMENT)	CH
Rv0165c	-1.81244	0	-1.93841	0	Rv0165c	mce1R	Probable transcriptional regulatory protein MceR1	RP
Rv0184	1.66152	1.84351e-13	1.55122	2.63479e-12	Rv0184	Rv0184	CONSERVED HYPOTHETICAL PROTEIN	CH
Rv0185	1.64369	8.21879e-14	1.53524	1.24478e-12	Rv0185	Rv0185	CONSERVED HYPOTHETICAL PROTEIN	CH
Rv0193c	-1.54772	1.29541e-06	-1.65541	7.09591e-06	Rv0193c	Rv0193c	HYPOTHETICAL PROTEIN	CH
Rv0196	1.89225	7.83778e-11	1.76757	7.87464e-10	Rv0196	Rv0196	POSSIBLE TRANSCRIPTIONAL REGULATORY PROTEIN	RP
Rv0197	1.6517	3.7144e-12	1.54261	4.38278e-11	Rv0197	Rv0197	POSSIBLE OXIDOREDUCTASE	IMR
Rv0229c	-1.52771	7.19138e-11	-1.63783	7.26115e-10	Rv0229c	Rv0229c	POSSIBLE CONSERVED MEMBRANE PROTEIN WITH PIN DOMAIN	CWCP
Rv0236c	1.56662	7.71876e-10	1.46229	6.6378e-09	Rv0236c	aftD	Possible arabinofuranosyltransferase AftD	CWCP
Rv0246	-1.68949	6.65121e-12	-1.80355	7.60486e-11	Rv0246	Rv0246	PROBABLE CONSERVED INTEGRAL MEMBRANE PROTEIN	CWCP
Rv0268c	-1.69118	1.55431e-15	-1.81287	2.8808e-14	Rv0268c	Rv0268c	HYPOTHETICAL PROTEIN	CH
Rv0272c	-1.63283	0	-1.74787	0	Rv0272c	Rv0272c	HYPOTHETICAL PROTEIN	CH
Rv0308	1.60107	5.0879e-07	1.49542	2.94605e-06	Rv0308	Rv0308	PROBABLE CONSERVED INTEGRAL MEMBRANE PROTEIN	CWCP
Rv0318c	-1.53077	6.79224e-06	-1.63088	3.19834e-05	Rv0318c	Rv0318c	PROBABLE CONSERVED INTEGRAL MEMBRANE PROTEIN	CWCP
Rv0320	-1.93474	1.37934e-14	-2.08002	2.29456e-13	Rv0320	Rv0320	POSSIBLE CONSERVED EXPORTED PROTEIN	CWCP
Rv0331	-1.91735	0	-2.05124	0	Rv0331	Rv0331	POSSIBLE DEHYDROGENASE/REDUCTASE	IMR
Rv0340	-1.57866	1.84881e-09	-1.68716	1.49489e-08	Rv0340	Rv0340	CONSERVED HYPOTHETICAL PROTEIN	CH
Rv0368c	1.52381	0.00243092	1.4277	0.00649579	Rv0368c	Rv0368c	CONSERVED HYPOTHETICAL PROTEIN	CH
Rv0393	-1.69867	0.00026498	-1.78912	0.000900798	Rv0393	Rv0393	CONSERVED 13E12 REPEAT FAMILY PROTEIN	ISP
Rv0396	-2.40071	4.2646e-06	-2.52621	2.07803e-05	Rv0396	Rv0396	HYPOTHETICAL PROTEIN	CH
Rv0397	-2.20291	7.88504e-10	-2.32504	6.76501e-09	Rv0397	Rv0397	CONSERVED 13E12 REPEAT FAMILY PROTEIN	ISP
Rv0420c	1.85845	1.44094e-10	1.73879	1.39589e-09	Rv0420c	Rv0420c	POSSIBLE TRANSMEMBRANE PROTEIN	CWCP
Rv0430	1.60158	3.07952e-07	1.49701	1.84147e-06	Rv0430	Rv0430	CONSERVED HYPOTHETICAL PROTEIN	CH
Rv0448c	-1.50454	2.20722e-05	-1.60797	9.48052e-05	Rv0448c	Rv0448c	CONSERVED HYPOTHETICAL PROTEIN	CH
Rv0454	1.82979	2.0458e-11	1.70598	2.20263e-10	Rv0454	Rv0454	CONSERVED HYPOTHETICAL PROTEIN	CH
Rv0460	1.5641	4.01989e-05	1.46041	0.000163987	Rv0460	Rv0460	CONSERVED HYDROPHOBIC PROTEIN	CH
Rv0474	-1.91084	3.53654e-16	-2.04731	7.00234e-15	Rv0474	Rv0474	PROBABLE TRANSCRIPTIONAL REGULATORY PROTEIN	RP
Rv0485	2.00487	9.33439e-17	1.87208	1.99412e-15	Rv0485	Rv0485	POSSIBLE TRANSCRIPTIONAL REGULATORY PROTEIN	RP
Rv0488	-1.57282	0.000186484	-1.67495	0.000659127	Rv0488	Rv0488	PROBABLE CONSERVED INTEGRAL MEMBRANE PROTEIN	CWCP
Rv0499	1.62028	1.35007e-09	1.51376	1.12294e-08	Rv0499	Rv0499	CONSERVED HYPOTHETICAL PROTEIN	CH
Rv0514	1.59541	0.000108952	1.48892	0.000407967	Rv0514	Rv0514	POSSIBLE TRANSMEMBRANE PROTEIN	CWCP
Rv0519c	1.51042	1.17273e-07	1.40835	7.49573e-07	Rv0519c	Rv0519c	POSSIBLE CONSERVED MEMBRANE PROTEIN	CWCP
Rv0521	-1.83485	0.000371026	-1.95957	0.00121353	Rv0521	Rv0521	POSSIBLE METHYLTRANSFERASE/METHYLASE (FRAGMENT)	IMR
Rv0528	1.57361	8.73751e-10	1.46906	7.41957e-09	Rv0528	Rv0528	PROBABLE CONSERVED TRANSMEMBRANE PROTEIN	CWCP
Rv0541c	1.68158	1.03941e-14	1.5704	1.75061e-13	Rv0541c	Rv0541c	PROBABLE CONSERVED INTEGRAL MEMBRANE PROTEIN	CWCP
Rv0575c	2.79176	6.05573e-15	2.60922	1.05044e-13	Rv0575c	Rv0575c	POSSIBLE OXIDOREDUCTASE	IMR
Rv0600c	-3.17683	2.78655e-06	-3.37861	1.41559e-05	Rv0600c	Rv0600c	PROBABLE TWO COMPONENT SENSOR KINASE [SECOND PART]	RP
Rv0601c	-1.78238	5.77388e-06	-1.89725	2.7572e-05	Rv0601c	Rv0601c	PROBABLE TWO COMPONENT SENSOR KINASE [FIRST PART]	RP
Rv0605	1.93218	2.30784e-13	1.80372	3.21908e-12	Rv0605	Rv0605	POSSIBLE RESOLVASE	ISP
Rv0606	1.65935	1.38933e-12	1.54817	1.74053e-11	Rv0606	Rv0606	POSSIBLE TRANSPOSASE (FRAGMENT)	ISP
Rv0607	1.73832	1.37828e-07	1.6233	8.67355e-07	Rv0607	Rv0607	HYPOTHETICAL PROTEIN	CH
Rv0614	-1.52954	3.69387e-06	-1.63061	1.83743e-05	Rv0614	Rv0614	CONSERVED HYPOTHETICAL PROTEIN	CH
Rv0679c	-1.56252	2.02505e-13	-1.67555	2.86399e-12	Rv0679c	Rv0679c	CONSERVED HYPOTHETICAL THREONINE RICH PROTEIN	CH
Rv0690c	2.1234	7.99029e-31	1.98203	2.49481e-29	Rv0690c	Rv0690c	CONSERVED HYPOTHETICAL PROTEIN	CH
Rv0691c	1.79252	3.00656e-13	1.67136	4.16505e-12	Rv0691c	Rv0691c	PROBABLE TRANSCRIPTIONAL REGULATORY PROTEIN	RP
Rv0712	1.58644	2.93022e-09	1.48198	2.323e-08	Rv0712	Rv0712	CONSERVED HYPOTHETICAL PROTEIN	CH
Rv0767c	-1.59341	1.43615e-09	-1.70077	1.18242e-08	Rv0767c	Rv0767c	CONSERVED HYPOTHETICAL PROTEIN	CH
Rv0793	-2.58253	5.56566e-13	-2.77291	7.4069e-12	Rv0793	Rv0793	POSSIBLE MONOOXYGENASE	IMR
Rv0825c	-1.58915	3.35498e-11	-1.70053	3.50976e-10	Rv0825c	Rv0825c	CONSERVED HYPOTHETICAL PROTEIN	CH
Rv0837c	-1.62784	3.82539e-07	-1.73237	2.25359e-06	Rv0837c	Rv0837c	HYPOTHETICAL PROTEIN	CH
Rv0841	-2.20717	0.00190113	-2.31961	0.00524588	Rv0841	Rv0841	PROBABLE CONSERVED TRANSMEMBRANE PROTEIN	CWCP
Rv0846c	-1.51086	1.33227e-15	-1.6177	2.49202e-14	Rv0846c	Rv0846c	PROBABLE OXIDASE	IMR
Rv0856	-1.52527	5.4031e-11	-1.63258	5.49654e-10	Rv0856	Rv0856	CONSERVED HYPOTHETICAL PROTEIN	CH
Rv0885	-1.67642	0	-1.79515	0	Rv0885	Rv0885	CONSERVED HYPOTHETICAL PROTEIN	CH
Rv0888	-2.24032	0	-2.39759	0	Rv0888	Rv0888	PROBABLE EXPORTED PROTEIN	CWCP
Rv0890c	1.51519	5.7476e-08	1.41603	3.81825e-07	Rv0890c	Rv0890c	PROBABLE TRANSCRIPTIONAL REGULATORY PROTEIN (PROBABLY LUXR-FAMILY)	RP
Rv0892	1.68799	1.76508e-07	1.57759	1.09548e-06	Rv0892	Rv0892	PROBABLE MONOOXYGENASE	IMR
Rv0906	1.63333	2.70193e-11	1.52449	2.85602e-10	Rv0906	Rv0906	CONSERVED HYPOTHETICAL PROTEIN	CH
Rv0913c	-1.79568	0	-1.92387	0	Rv0913c	Rv0913c	POSSIBLE DIOXYGENASE	IMR
Rv0914c	-1.58262	0	-1.69508	0	Rv0914c	Rv0914c	POSSIBLE LIPID CARRIER PROTEIN OR KETO ACYL-COA THIOLASE	LM
Rv0922	1.7673	2.64327e-16	1.65042	5.31139e-15	Rv0922	Rv0922	POSSIBLE TRANSPOSASE	ISP
Rv0941c	1.86613	1.24403e-16	1.74118	2.57628e-15	Rv0941c	Rv0941c	CONSERVED HYPOTHETICAL PROTEIN	CH
Rv0942	-2.60801	0.000317862	-2.67927	0.00105581	Rv0942	Rv0942	HYPOTHETICAL PROTEIN	CH
Rv0944	1.50476	0.000135171	1.4031	0.000494288	Rv0944	Rv0944	POSSIBLE FORMAMIDOPYRIMIDINE-DNA GLYCOSYLASE (FAPY-DNA GLYCOSYLASE)	IP
Rv0967	-1.66368	7.54952e-15	-1.77947	1.28754e-13	Rv0967	csoR	Copper-sensitive operon repressor CsoR	RP
Rv0979c	-2.21836	0.000608421	-2.31651	0.00187944	Rv0979c	Rv0979c	HYPOTHETICAL PROTEIN	CH
Rv0998	1.51704	7.83648e-09	1.41655	5.87386e-08	Rv0998	Rv0998	CONSERVED HYPOTHETICAL PROTEIN	CH
Rv1000c	1.70437	1.39324e-15	1.59063	2.59412e-14	Rv1000c	Rv1000c	CONSERVED HYPOTHETICAL PROTEIN. THOUGHT TO BE REGULATED BY Rv2720|LEXA.	CH
Rv1042c	2.0017	7.15105e-06	1.85842	3.35562e-05	Rv1042c	Rv1042c	PROBABLE IS LIKE-2 TRANSPOSASE	ISP
Rv1047	-2.04332	1.49442e-09	-2.18882	1.22543e-08	Rv1047	Rv1047	PROBABLE TRANSPOSASE	ISP
Rv1048c	-1.86722	0	-1.99682	0	Rv1048c	Rv1048c	HYPOTHETICAL PROTEIN	CH
Rv1049	-1.71122	1.68504e-10	-1.82637	1.60553e-09	Rv1049	Rv1049	PROBABLE TRANSCRIPTIONAL REPRESSOR PROTEIN	RP
Rv1051c	-2.11108	1.19445e-06	-2.22747	6.58731e-06	Rv1051c	Rv1051c	CONSERVED HYPOTHETICAL PROTEIN	CH
Rv1053c	-6.54736	6.70211e-12	-6.67058	7.64153e-11	Rv1053c	Rv1053c	HYPOTHETICAL PROTEIN	CH
Rv1054	1.64337	2.95765e-07	1.53356	1.7759e-06	Rv1054	Rv1054	PROBABLE INTEGRASE (FRAGMENT)	ISP
Rv1065	1.93546	1.41823e-05	1.80722	6.34686e-05	Rv1065	Rv1065	CONSERVED HYPOTHETICAL PROTEIN	CH
Rv1066	2.73917	1.99274e-05	2.55332	8.67868e-05	Rv1066	Rv1066	CONSERVED HYPOTHETICAL PROTEIN	CH
Rv1125	1.59577	7.94194e-06	1.49371	3.69683e-05	Rv1125	Rv1125	CONSERVED HYPOTHETICAL PROTEIN	CH
Rv1128c	2.14304	5.03382e-24	2.0013	1.38056e-22	Rv1128c	Rv1128c	CONSERVED HYPOTHETICAL PROTEIN	ISP
Rv1130	-1.65112	1.84133e-05	-1.76887	8.07124e-05	Rv1130	prpD	Possible methylcitrate dehydratase PrpD	IMR
Rv1135A	-2.57579	1.43384e-05	-2.70618	6.39555e-05	Rv1135A	Rv1135A	POSSIBLE ACETYL-CoA ACETYLTRANSFERASE (ACETOACETYL-CoA THIOLASE)	LM
Rv1140	1.52201	2.47354e-08	1.42131	1.7251e-07	Rv1140	Rv1140	PROBABLE INTEGRAL MEMBRANE PROTEIN	CWCP
Rv1148c	1.84138	2.59173e-20	1.7203	6.45388e-19	Rv1148c	Rv1148c	CONSERVED HYPOTHETICAL PROTEIN	ISP
Rv1149	1.83456	8.40036e-05	1.6998	0.000323649	Rv1149	Rv1149	POSSIBLE TRANSPOSASE	ISP
Rv1150	1.9863	6.99214e-05	1.84095	0.000272633	Rv1150	Rv1150	POSSIBLE TRANSPOSASE (FRAGMENT)	ISP
Rv1178	1.5721	7.90168e-09	1.46683	5.89576e-08	Rv1178	Rv1178	PROBABLE AMINOTRANSFERASE	IMR
Rv1179c	2.0476	1.60867e-24	1.9113	4.53445e-23	Rv1179c	Rv1179c	HYPOTHETICAL PROTEIN	CH
Rv1184c	2.75058	1.42222e-43	2.56959	4.89219e-42	Rv1184c	Rv1184c	POSSIBLE EXPORTED PROTEIN	CWCP
Rv1188	-1.67268	7.12605e-07	-1.79519	4.0454e-06	Rv1188	Rv1188	PROBABLE PROLINE DEHYDROGENASE	IMR
Rv1199c	-1.66353	3.2265e-06	-1.78078	1.62084e-05	Rv1199c	Rv1199c	POSSIBLE TRANSPOSASE	ISP
Rv1200	1.66415	3.68767e-13	1.55206	5.02291e-12	Rv1200	Rv1200	PROBABLE CONSERVED INTEGRAL MEMBRANE TRANSPORT PROTEIN	CWCP
Rv1201c	1.53435	3.05652e-09	1.43314	2.41841e-08	Rv1201c	dapD	Tetrahydrodipicolinate N-succinyltransferase DapD	IMR
Rv1211	-1.64645	3.55271e-15	-1.76306	6.32477e-14	Rv1211	Rv1211	CONSERVED HYPOTHETICAL PROTEIN	CH
Rv1212c	1.51593	0.000766768	1.42069	0.00233132	Rv1212c	glgA	Putative glycosyl transferase GlgA	IMR
Rv1216c	1.73849	5.77673e-09	1.6218	4.4241e-08	Rv1216c	Rv1216c	PROBABLE CONSERVED INTEGRAL MEMBRANE PROTEIN	CWCP
Rv1217c	2.41345	1.74949e-19	2.25182	4.2522e-18	Rv1217c	Rv1217c	PROBABLE TETRONASIN-TRANSPORT INTEGRAL MEMBRANE PROTEIN ABC TRANSPORTER	CWCP
Rv1218c	1.84471	1.01315e-13	1.72079	1.52183e-12	Rv1218c	Rv1218c	PROBABLE TETRONASIN-TRANSPORT ATP-BINDING PROTEIN ABC TRANSPORTER	CWCP
Rv1251c	1.53953	1.43283e-08	1.43685	1.02526e-07	Rv1251c	Rv1251c	CONSERVED HYPOTHETICAL PROTEIN	CH
Rv1257c	1.61542	1.91935e-10	1.50862	1.80758e-09	Rv1257c	Rv1257c	PROBABLE OXIDOREDUCTASE	IMR
Rv1258c	2.267	3.13797e-22	2.12089	8.21744e-21	Rv1258c	Rv1258c	PROBABLE CONSERVED INTEGRAL MEMBRANE TRANSPORT PROTEIN	CWCP
Rv1277	1.82333	2.08256e-19	1.70203	5.01998e-18	Rv1277	Rv1277	CONSERVED HYPOTHETICAL PROTEIN	CH
Rv1278	1.94062	1.81975e-24	1.81235	5.09405e-23	Rv1278	Rv1278	HYPOTHETICAL PROTEIN	CH
Rv1279	1.60752	1.36572e-10	1.50123	1.32937e-09	Rv1279	Rv1279	PROBABLE DEHYDROGENASE FAD flavoprotein GMC oxidoreductase	IMR
Rv1290A	-3.02522	1.28399e-12	-3.17285	1.62286e-11	Rv1290A	Rv1290A	HYPOTHETICAL PROTEIN	CH
Rv1312	1.51128	1.90723e-07	1.41185	1.17651e-06	Rv1312	Rv1312	CONSERVED HYPOTHETICAL SECRETED PROTEIN	CWCP
Rv1347c	-1.98196	2.24821e-13	-2.12713	3.15761e-12	Rv1347c	mbtK	Lysine N-acetyltransferase MbtK	LM
Rv1356c	-2.1034	4.54106e-10	-2.22902	4.05103e-09	Rv1356c	Rv1356c	HYPOTHETICAL PROTEIN	CH
Rv1358	-6.47432	2.57079e-59	-6.87549	9.48621e-58	Rv1358	Rv1358	PROBABLE TRANSCRIPTIONAL REGULATORY PROTEIN	RP
Rv1359	-1000	7.12368e-37	-544.246	2.33186e-35	Rv1359	Rv1359	PROBABLE TRANSCRIPTIONAL REGULATORY PROTEIN	RP
Rv1360	-142.354	2.71649e-84	-152.721	1.05012e-82	Rv1360	Rv1360	PROBABLE OXIDOREDUCTASE	IMR
Rv1362c	-79.9623	1.51637e-144	-84.0292	6.34531e-143	Rv1362c	Rv1362c	POSSIBLE MEMBRANE PROTEIN	CWCP
Rv1363c	-100.82	5.94484e-260	-109.456	2.56703e-258	Rv1363c	Rv1363c	POSSIBLE MEMBRANE PROTEIN	CWCP
Rv1364c	-305.294	8.59927e-279	-322.145	3.75317e-277	Rv1364c	Rv1364c	POSSIBLE SIGMA FACTOR REGULATORY PROTEIN	IP
Rv1366	-93.7131	1.34218e-89	-96.4212	5.28924e-88	Rv1366	Rv1366	HYPOTHETICAL PROTEIN	CH
Rv1367c	-161.487	3.49758e-152	-173.111	1.47882e-150	Rv1367c	Rv1367c	CONSERVED HYPOTHETICAL PROTEIN	CH
Rv1371	-9.96426	1.08785e-64	-10.4207	4.12673e-63	Rv1371	Rv1371	PROBABLE CONSERVED MEMBRANE PROTEIN	CWCP
Rv1375	2.80846	1.13571e-16	2.61853	2.36402e-15	Rv1375	Rv1375	CONSERVED HYPOTHETICAL PROTEIN	CH
Rv1376	1.57727	2.09816e-06	1.47509	1.09748e-05	Rv1376	Rv1376	CONSERVED HYPOTHETICAL PROTEIN	CH
Rv1393c	-1.70151	0	-1.82105	0	Rv1393c	Rv1393c	PROBABLE MONOXYGENASE	IMR
Rv1398c	-1.74519	0	-1.86682	0	Rv1398c	vapB10	Possible antitoxin VapB10	VDA
Rv1403c	1.94936	4.01605e-09	1.82521	3.12882e-08	Rv1403c	Rv1403c	PUTATIVE METHYLTRANSFERASE	IMR
Rv1405c	3.18792	7.76056e-13	2.9674	1.00962e-11	Rv1405c	Rv1405c	PUTATIVE METHYLTRANSFERASE	IMR
Rv1433	1.72723	3.8531e-11	1.61196	3.98973e-10	Rv1433	Rv1433	POSSIBLE CONSERVED EXPORTED PROTEIN	CWCP
Rv1435c	1.55517	3.71971e-08	1.45127	2.52903e-07	Rv1435c	Rv1435c	Probable conserved Proline, Glycine, Valine-rich secreted protein	CWCP
Rv1453	-1.65185	7.67495e-10	-1.76335	6.61414e-09	Rv1453	Rv1453	POSSIBLE TRANSCRIPTIONAL ACTIVATOR PROTEIN	RP
Rv1456c	1.79182	4.95974e-09	1.67135	3.8128e-08	Rv1456c	Rv1456c	PROBABLE UNIDENTIFIED ANTIBIOTIC-TRANSPORT INTEGRAL MEMBRANE ABC TRANSPORTER	CWCP
Rv1460	-1.55601	2.60503e-12	-1.66285	3.11912e-11	Rv1460	Rv1460	PROBABLE TRANSCRIPTIONAL REGULATORY PROTEIN	RP
Rv1473	1.59947	1.06782e-11	1.4951	1.18747e-10	Rv1473	Rv1473	PROBABLE MACROLIDE-TRANSPORT ATP-BINDING PROTEIN ABC TRANSPORTER	CWCP
Rv1507A	-3.01237	8.82514e-11	-3.19563	8.80128e-10	Rv1507A	Rv1507A	HYPOTHETICAL PROTEIN	UK
Rv1517	-2.20339	1.26104e-09	-2.35776	1.0532e-08	Rv1517	Rv1517	CONSERVED HYPOTHETICAL TRANSMEMBRANE PROTEIN	CWCP
Rv1535	1.98467	1.19807e-09	1.85674	1.00474e-08	Rv1535	Rv1535	HYPOTHETICAL PROTEIN	CH
Rv1572c	-2.18122	2.67681e-07	-2.33234	1.61444e-06	Rv1572c	Rv1572c	CONSERVED HYPOTHETICAL PROTEIN	ISP
Rv1587c	-1.50852	6.86076e-09	-1.61289	5.2007e-08	Rv1587c	Rv1587c	Partial REP13E12 repeat protein	ISP
Rv1639c	1.74239	1.39511e-10	1.62556	1.35473e-09	Rv1639c	Rv1639c	CONSERVED HYPOTHETICAL MEMBRANE PROTEIN	CWCP
Rv1645c	-1.86553	0	-1.997	0	Rv1645c	Rv1645c	CONSERVED HYPOTHETICAL PROTEIN	CH
Rv1669	-2.19016	2.11482e-06	-2.29472	1.10335e-05	Rv1669	Rv1669	HYPOTHETICAL PROTEIN	CH
Rv1672c	1.82182	7.62e-11	1.70258	7.67483e-10	Rv1672c	Rv1672c	PROBABLE CONSERVED INTEGRAL MEMBRANE TRANSPORT PROTEIN	CWCP
Rv1682	-2.3859	2.72695e-25	-2.56007	7.9062e-24	Rv1682	Rv1682	Probable coiled-coil structural protein	CH
Rv1700	1.60283	1.44664e-11	1.496	1.59998e-10	Rv1700	Rv1700	Nudix hydrolase	IP
Rv1709	1.50238	1.28981e-05	1.4023	5.83e-05	Rv1709	scpA	Possible segregation and condensation protein ScpA	CWCP
Rv1724c	-1.64299	5.98154e-09	-1.7589	4.55517e-08	Rv1724c	Rv1724c	HYPOTHETICAL PROTEIN	CH
Rv1733c	-2.02377	1.37668e-14	-2.17261	2.29456e-13	Rv1733c	Rv1733c	PROBABLE CONSERVED TRANSMEMBRANE PROTEIN	CWCP
Rv1738	-1.66711	1.32258e-08	-1.79222	9.55223e-08	Rv1738	Rv1738	CONSERVED HYPOTHETICAL PROTEIN	CH
Rv1751	1.8609	6.01686e-20	1.73882	1.48917e-18	Rv1751	Rv1751	PROBABLE OXIDOREDUCTASE	IMR
Rv1752	1.70231	8.27043e-10	1.59118	7.0673e-09	Rv1752	Rv1752	CONSERVED HYPOTHETICAL PROTEIN	CH
Rv1765A	-2.70764	0.000139103	-2.85414	0.000505588	Rv1765A	Rv1765A	PUTATIVE TRANSPOSASE (FRAGMENT)	ISP
Rv1772	-2.57316	0	-2.75866	0	Rv1772	Rv1772	HYPOTHETICAL PROTEIN	CH
Rv1773c	-1.56921	2.22098e-05	-1.6659	9.51951e-05	Rv1773c	Rv1773c	PROBABLE TRANSCRIPTIONAL REGULATORY PROTEIN	RP
Rv1774	-1.52063	3.23388e-11	-1.62425	3.4006e-10	Rv1774	Rv1774	PROBABLE OXIDOREDUCTASE	IMR
Rv1778c	1.79682	1.66799e-10	1.68189	1.59303e-09	Rv1778c	Rv1778c	HYPOTHETICAL PROTEIN	CH
Rv1779c	1.72133	4.63594e-16	1.60808	9.09048e-15	Rv1779c	Rv1779c	HYPOTHETICAL INTEGRAL MEMBRANE PROTEIN	CWCP
Rv1805c	-1.65952	5.7741e-05	-1.7739	0.000228432	Rv1805c	Rv1805c	HYPOTHETICAL PROTEIN	CH
Rv1813c	-2.03037	0	-2.1821	0	Rv1813c	Rv1813c	CONSERVED HYPOTHETICAL PROTEIN	CH
Rv1815	-1.99904	0	-2.1404	0	Rv1815	Rv1815	CONSERVED HYPOTHETICAL PROTEIN	CH
Rv1816	-1.70635	0	-1.82556	0	Rv1816	Rv1816	POSSIBLE TRANSCRIPTIONAL REGULATORY PROTEIN	RP
Rv1833c	1.65963	3.32796e-08	1.55118	2.28179e-07	Rv1833c	Rv1833c	Possible haloalkane dehalogenase	IMR
Rv1871c	-1.51201	7.9492e-14	-1.62114	1.20846e-12	Rv1871c	Rv1871c	CONSERVED HYPOTHETICAL PROTEIN	CH
Rv1882c	-1.64386	0	-1.75995	0	Rv1882c	Rv1882c	PROBABLE SHORT-CHAIN TYPE DEHYDROGENASE/REDUCTASE	IMR
Rv1883c	-1.66969	0	-1.78835	0	Rv1883c	Rv1883c	CONSERVED HYPOTHETICAL PROTEIN	CH
Rv1904	-1.92398	0	-2.06168	0	Rv1904	Rv1904	CONSERVED HYPOTHETICAL PROTEIN	CH
Rv1907c	3.06246	4.56335e-99	2.86349	1.83392e-97	Rv1907c	Rv1907c	HYPOTHETICAL PROTEIN	CH
Rv1910c	1.73605	1.78179e-07	1.61955	1.10417e-06	Rv1910c	Rv1910c	PROBABLE EXPORTED PROTEIN	CWCP
Rv1929c	1.60745	1.06127e-05	1.49476	4.86746e-05	Rv1929c	Rv1929c	CONSERVED HYPOTHETICAL PROTEIN	CH
Rv1945	1.99991	7.13492e-22	1.86843	1.82142e-20	Rv1945	Rv1945	CONSERVED HYPOTHETICAL PROTEIN	ISP
Rv1948c	-1.55567	4.15868e-06	-1.6581	2.0313e-05	Rv1948c	Rv1948c	HYPOTHETICAL PROTEIN	CH
Rv1949c	-1.64388	1.94919e-10	-1.75919	1.83143e-09	Rv1949c	Rv1949c	CONSERVED HYPOTHETICAL PROTEIN	CH
Rv1972	-1.8941	2.77025e-05	-1.99707	0.000117129	Rv1972	Rv1972	PROBABLE CONSERVED MCE ASSOCIATED MEMBRANE PROTEIN	CWCP
Rv1975	-2.19605	2.56178e-07	-2.33836	1.55198e-06	Rv1975	Rv1975	CONSERVED HYPOTHETICAL PROTEIN	CH
Rv1979c	1.65932	2.28167e-11	1.54823	2.44361e-10	Rv1979c	Rv1979c	POSSIBLE CONSERVED PERMEASE	CWCP
Rv1994c	-1.6718	7.10543e-14	-1.78705	1.08425e-12	Rv1994c	cmtR	Metal sensor transcriptional regulator CmtR (ArsR-SmtB family)	RP
Rv1995	-2.59179	0	-2.77363	0	Rv1995	Rv1995	HYPOTHETICAL PROTEIN	CH
Rv1999c	-1.72275	3.54556e-10	-1.85107	3.21956e-09	Rv1999c	Rv1999c	PROBABLE CONSERVED INTEGRAL MEMBRANE PROTEIN	CWCP
Rv2004c	-1.63648	6.41373e-10	-1.7589	5.61063e-09	Rv2004c	Rv2004c	CONSERVED HYPOTHETICAL PROTEIN	CH
Rv2005c	-1.96436	2.22045e-16	-2.11061	4.48398e-15	Rv2005c	Rv2005c	CONSERVED HYPOTHETICAL PROTEIN	CH
Rv2011c	-2.03686	4.03895e-13	-2.16793	5.46469e-12	Rv2011c	Rv2011c	CONSERVED HYPOTHETICAL PROTEIN	CH
Rv2012	-1.57593	5.0055e-05	-1.68841	0.000201961	Rv2012	Rv2012	CONSERVED HYPOTHETICAL PROTEIN	CH
Rv2013	-2.24394	5.66105e-05	-2.36883	0.000224397	Rv2013	Rv2013	POSSIBLE TRANSPOSASE	ISP
Rv2014	-3.7839	5.45836e-13	-3.9851	7.28799e-12	Rv2014	Rv2014	POSSIBLE TRANSPOSASE	ISP
Rv2022c	-1.65365	3.03535e-13	-1.77225	4.19064e-12	Rv2022c	Rv2022c	CONSERVED HYPOTHETICAL PROTEIN	CH
Rv2023A	-2.37446	0	-2.54541	0	Rv2023A	Rv2023A	HYPOTHETICAL PROTEIN	CH
Rv2025c	2.22993	9.95124e-19	2.07861	2.32138e-17	Rv2025c	Rv2025c	POSSIBLE CONSERVED MEMBRANE PROTEIN	CWCP
Rv2030c	-1.61139	1.52088e-06	-1.73182	8.14542e-06	Rv2030c	Rv2030c	CONSERVED HYPOTHETICAL PROTEIN	CH
Rv2033c	2.12345	1.29172e-23	1.98035	3.47226e-22	Rv2033c	Rv2033c	CONSERVED HYPOTHETICAL PROTEIN	CH
Rv2034	-2.68469	2.21376e-26	-2.86173	6.55886e-25	Rv2034	Rv2034	Probable ArsR-type repressor protein	RP
Rv2035	-1.60652	1.54166e-12	-1.71918	1.9195e-11	Rv2035	Rv2035	CONSERVED HYPOTHETICAL PROTEIN	CH
Rv2038c	1.68191	1.04892e-07	1.57031	6.75806e-07	Rv2038c	Rv2038c	Probable sugar-transport ATP-binding protein ABC transporter	CWCP
Rv2059	-1.86118	0	-1.99374	0	Rv2059	Rv2059	CONSERVED HYPOTHETICAL PROTEIN	CH
Rv2082	-1.58515	6.66134e-16	-1.69567	1.28144e-14	Rv2082	Rv2082	CONSERVED HYPOTHETICAL PROTEIN	CH
Rv2189c	1.71043	2.09182e-05	1.59767	9.06157e-05	Rv2189c	Rv2189c	CONSERVED HYPOTHETICAL PROTEIN	CH
Rv2191	1.85173	2.36501e-14	1.73167	3.87079e-13	Rv2191	Rv2191	CONSERVED HYPOTHETICAL PROTEIN	IP
Rv2253	-2.35619	5.49459e-18	-2.51463	1.23219e-16	Rv2253	Rv2253	Possible secreted unknown protein	CWCP
Rv2272	1.59578	3.27916e-08	1.49156	2.25595e-07	Rv2272	Rv2272	PROBABLE CONSERVED TRANSMEMBRANE PROTEIN	CWCP
Rv2273	2.74367	1.46538e-22	2.56632	3.88757e-21	Rv2273	Rv2273	PROBABLE CONSERVED TRANSMEMBRANE PROTEIN	CWCP
Rv2274c	1.63623	0.000218346	1.5265	0.000759438	Rv2274c	mazF8	Possible toxin MazF8	VDA
Rv2275	2.43021	2.2044e-38	2.27236	7.33415e-37	Rv2275	Rv2275	CONSERVED HYPOTHETICAL PROTEIN	CH
Rv2283	2.63669	7.39619e-05	2.46272	0.000287834	Rv2283	Rv2283	HYPOTHETICAL PROTEIN	CH
Rv2288	1.7444	6.47856e-07	1.63383	3.69852e-06	Rv2288	Rv2288	HYPOTHETICAL PROTEIN	CH
Rv2292c	-1.76725	0.000548532	-1.86916	0.00171797	Rv2292c	Rv2292c	HYPOTHETICAL PROTEIN	UK
Rv2293c	-1.63706	1.96243e-12	-1.75511	2.4065e-11	Rv2293c	Rv2293c	CONSERVED HYPOTHETICAL PROTEIN	CH
Rv2302	-1.59986	0	-1.71174	0	Rv2302	Rv2302	CONSERVED HYPOTHETICAL PROTEIN	CH
Rv2307B	-1.72648	2.00516e-07	-1.84263	1.23317e-06	Rv2307B	Rv2307B	HYPOTHETICAL GLYCINE RICH PROTEIN	CH
Rv2309A	-1.82695	0.00127874	-1.94445	0.00367333	Rv2309A	Rv2309A	HYPOTHETICAL PROTEIN	CH
Rv2331	2.73569	7.59514e-25	2.54879	2.18643e-23	Rv2331	Rv2331	HYPOTHETICAL PROTEIN	CH
Rv2331A	2.9988	6.35928e-13	2.7964	8.4354e-12	Rv2331A	Rv2331A	HYPOTHETICAL PROTEIN	CH
Rv2336	-1.61501	1.14131e-13	-1.72854	1.67847e-12	Rv2336	Rv2336	HYPOTHETICAL PROTEIN	CH
Rv2337c	-1.66794	3.19966e-13	-1.78395	4.37287e-12	Rv2337c	Rv2337c	HYPOTHETICAL PROTEIN	CH
Rv2348c	-1.64201	0	-1.75922	0	Rv2348c	Rv2348c	HYPOTHETICAL PROTEIN	UK
Rv2370c	-1.86022	0	-1.9889	0	Rv2370c	Rv2370c	CONSERVED HYPOTHETICAL PROTEIN	CH
Rv2375	-1.78516	3.89013e-13	-1.91248	5.28096e-12	Rv2375	Rv2375	CONSERVED HYPOTHETICAL PROTEIN	CH
Rv2387	-1.50032	1.11022e-15	-1.60671	2.096e-14	Rv2387	Rv2387	CONSERVED HYPOTHETICAL PROTEIN	CH
Rv2390c	1.51566	9.10745e-06	1.41645	4.21518e-05	Rv2390c	Rv2390c	CONSERVED HYPOTHETICAL PROTEIN	CH
Rv2406c	-1.65247	0	-1.76883	0	Rv2406c	Rv2406c	CONSERVED HYPOTHETICAL PROTEIN	CH
Rv2437	2.26904	2.51927e-10	2.12738	2.31875e-09	Rv2437	Rv2437	CONSERVED TRANSMEMBRANE PROTEIN	CWCP
Rv2438A	-3.77487	0.00105701	-3.84098	0.00309776	Rv2438A	Rv2438A	CONSERVED HYPOTHETICAL PROTEIN	CH
Rv2451	-3.73698	1.07907e-06	-3.90978	5.9799e-06	Rv2451	Rv2451	HYPOTHETICAL PROLINE AND SERINE RICH PROTEIN	CH
Rv2459	-1.78497	0	-1.91111	0	Rv2459	Rv2459	PROBABLE CONSERVED INTEGRAL MEMBRANE TRANSPORT PROTEIN	CWCP
Rv2478c	-2.05324	1.03668e-07	-2.16428	6.70045e-07	Rv2478c	Rv2478c	CONSERVED HYPOTHETICAL PROTEIN	CH
Rv2492	-1.75019	1.02601e-09	-1.86609	8.62227e-09	Rv2492	Rv2492	HYPOTHETICAL PROTEIN	CH
Rv2512c	-1.63887	3.08046e-07	-1.7523	1.84147e-06	Rv2512c	Rv2512c	TRANSPOSASE FOR INSERTION SEQUENCE ELEMENT IS1081	ISP
Rv2516c	-1.57941	0	-1.69192	0	Rv2516c	Rv2516c	HYPOTHETICAL PROTEIN	CH
Rv2517c	-1.59947	1.36409e-10	-1.71579	1.32937e-09	Rv2517c	Rv2517c	HYPOTHETICAL PROTEIN	CH
Rv2522c	1.55106	9.52483e-09	1.44901	7.04212e-08	Rv2522c	Rv2522c	CONSERVED HYPOTHETICAL PROTEIN	CH
Rv2545	-1.5654	0.000140438	-1.66477	0.000509874	Rv2545	vapB18	Possible antitoxin VapB18	VDA
Rv2546	-2.02632	0.00183348	-2.14972	0.00508341	Rv2546	vapC18	Possible antitoxin VapC18	VDA
Rv2550c	-1.55213	1.99105e-07	-1.66436	1.22635e-06	Rv2550c	vapB20	Possible antitoxin VapB20	VDA
Rv2578c	-1.99597	0	-2.13397	0	Rv2578c	Rv2578c	CONSERVED HYPOTHETICAL PROTEIN	CH
Rv2626c	-1.62623	1.80316e-10	-1.747	1.70606e-09	Rv2626c	hrp1	Hypoxic response protein 1 Hrp1	CH
Rv2632c	-1.61425	1.53433e-13	-1.7267	2.21631e-12	Rv2632c	Rv2632c	CONSERVED HYPOTHETICAL PROTEIN	CH
Rv2633c	-1.66377	0	-1.78297	0	Rv2633c	Rv2633c	HYPOTHETICAL PROTEIN	CH
Rv2638	-1.51782	3.67743e-06	-1.61886	1.8315e-05	Rv2638	Rv2638	CONSERVED HYPOTHETICAL PROTEIN	CH
Rv2642	-2.99847	0	-3.20255	0	Rv2642	Rv2642	POSSIBLE TRANSCRIPTIONAL REGULATORY PROTEIN (PROBABLY ARSR-FAMILY)	RP
Rv2655c	-1.96643	4.48916e-14	-2.10211	7.09007e-13	Rv2655c	Rv2655c	POSSIBLE phiRv2 PROPHAGE PROTEIN	ISP
Rv2656c	-1.52271	1.38271e-05	-1.62285	6.21533e-05	Rv2656c	Rv2656c	POSSIBLE phiRv2 PROPHAGE PROTEIN	ISP
Rv2658c	-1.65023	2.95642e-07	-1.76061	1.7759e-06	Rv2658c	Rv2658c	POSSIBLE PROPHAGE PROTEIN	ISP
Rv2659c	-2.11688	2.17871e-19	-2.26083	5.202e-18	Rv2659c	Rv2659c	PROBABLE phiRv2 PROPHAGE INTEGRASE	ISP
Rv2662	-2.13458	2.34063e-11	-2.26664	2.50016e-10	Rv2662	Rv2662	HYPOTHETICAL PROTEIN	CH
Rv2663	-2.38199	8.71616e-25	-2.54669	2.49147e-23	Rv2663	Rv2663	HYPOTHETICAL PROTEIN	CH
Rv2664	-2.12229	4.20435e-22	-2.27826	1.08009e-20	Rv2664	Rv2664	HYPOTHETICAL PROTEIN	CH
Rv2706c	-3.08401	3.85002e-06	-3.25088	1.89746e-05	Rv2706c	Rv2706c	HYPOTHETICAL PROTEIN	CH
Rv2707	1.73469	1.02269e-16	1.62054	2.16203e-15	Rv2707	Rv2707	PROBABLE CONSERVED TRANSMEMBRANE ALANINE AND LEUCINE RICH PROTEIN	CH
Rv2717c	2.04921	3.17186e-13	1.91845	4.35111e-12	Rv2717c	Rv2717c	CONSERVED HYPOTHETICAL PROTEIN	CH
Rv2719c	1.65069	2.23156e-12	1.54049	2.68781e-11	Rv2719c	Rv2719c	POSSIBLE CONSERVED MEMBRANE PROTEIN	CWCP
Rv2735c	1.53207	3.94354e-07	1.42948	2.31647e-06	Rv2735c	Rv2735c	CONSERVED HYPOTHETICAL PROTEIN	CH
Rv2781c	1.58477	1.27245e-10	1.48024	1.24755e-09	Rv2781c	Rv2781c	POSSIBLE ALANINE RICH OXIDOREDUCTASE	IMR
Rv2791c	1.96925	3.8081e-22	1.83844	9.84527e-21	Rv2797c	Rv2797c	CONSERVED HYPOTHETICAL PROTEIN	CH
Rv2792c	2.13062	1.7993e-30	1.98806	5.57508e-29	Rv2792c	Rv2792c	Possible resolvase	ISP
Rv2803	-1.94766	1.11022e-15	-2.08255	2.096e-14	Rv2803	Rv2803	CONSERVED HYPOTHETICAL PROTEIN	CH
Rv2810c	-5.61026	3.14613e-17	-5.76738	6.82896e-16	Rv2810c	Rv2810c	PROBABLE TRANSPOSASE	ISP
Rv2813	-2.19352	1.51257e-09	-2.32256	1.23781e-08	Rv2813	Rv2813	CONSERVED HYPOTHETICAL PROTEIN	CH
Rv2816c	-1.78582	0.000243314	-1.91645	0.00083413	Rv2816c	Rv2816c	CONSERVED HYPOTHETICAL PROTEIN	CH
Rv2863	-2.80954	0.00239061	-2.98203	0.0063965	Rv2863	vapC23	Possible antitoxin VapC23	VDA
Rv2871	1.53514	0.00275241	1.43376	0.00729721	Rv2871	Rv2871	CONSERVED HYPOTHETICAL PROTEIN, ANTITOXIN	VDA
Rv2877c	1.61682	1.89456e-06	1.5098	1e-05	Rv2877c	Rv2877c	PROBABLE CONSERVED INTEGRAL MEMBRANE PROTEIN	CWCP
Rv2884	2.89162	4.47351e-49	2.69489	1.6069e-47	Rv2884	Rv2884	PROBABLE TRANSCRIPTIONAL REGULATORY PROTEIN	RP
Rv2885c	1.9341	1.89618e-24	1.80579	5.27163e-23	Rv2885c	Rv2885c	PROBABLE TRANSPOSASE	ISP
Rv2897c	1.96015	1.99451e-11	1.83476	2.15312e-10	Rv2897c	Rv2897c	CONSERVED HYPOTHETICAL PROTEIN	CH
Rv2912c	2.26648	4.29298e-08	2.11691	2.88975e-07	Rv2912c	Rv2912c	PROBABLE TRANSCRIPTIONAL REGULATORY PROTEIN (PROBABLY TETR-FAMILY)	RP
Rv2917	1.99742	2.01324e-13	1.86568	2.85725e-12	Rv2917	Rv2917	CONSERVED HYPOTHETICAL ALANINE AND ARGININE RICH PROTEIN	CH
Rv2958c	1.51368	2.16608e-06	1.41389	1.12431e-05	Rv2958c	Rv2958c	POSSIBLE GLYCOSYL TRANSFERASE	IMR
Rv2961	-2.14503	6.05764e-06	-2.26975	2.87579e-05	Rv2961	Rv2961	PROBABLE TRANSPOSASE	ISP
Rv2972c	1.50459	0.000240268	1.40689	0.000825081	Rv2972c	Rv2972c	POSSIBLE CONSERVED MEMBRANE OR EXPORTED PROTEIN	CWCP
Rv2974c	1.62809	1.28833e-09	1.52316	1.07378e-08	Rv2974c	Rv2974c	CONSERVED HYPOTHETICAL ALANINE RICH PROTEIN	CH
Rv2978c	1.92029	1.42735e-21	1.79141	3.59851e-20	Rv2978c	Rv2978c	PROBABLE TRANSPOSASE	ISP
Rv2979c	1.83905	6.23411e-18	1.71743	1.39034e-16	Rv2979c	Rv2979c	PROBABLE RESOLVASE	ISP
Rv2990c	-1.99773	0	-2.14385	0	Rv2990c	Rv2990c	HYPOTHETICAL PROTEIN	CH
Rv3000	1.78901	9.30293e-05	1.66485	0.000353895	Rv3000	Rv3000	POSSIBLE CONSERVED TRANSMEMBRANE PROTEIN	CWCP
Rv3015c	1.54267	1.59183e-06	1.43923	8.47932e-06	Rv3015c	Rv3015c	CONSERVED HYPOTHETICAL PROTEIN	CH
Rv3023c	-1.60162	3.15697e-05	-1.70072	0.000131513	Rv3023c	Rv3023c	PROBABLE TRANSPOSASE	ISP
Rv3046c	-1.74548	6.43795e-13	-1.86673	8.4843e-12	Rv3046c	Rv3046c	CONSERVED HYPOTHETICAL PROTEIN	CH
Rv3054c	-3.02778	0	-3.23753	0	Rv3054c	Rv3054c	CONSERVED HYPOTHETICAL PROTEIN	CH
Rv3058c	-1.5456	1.09024e-13	-1.65465	1.60919e-12	Rv3058c	Rv3058c	POSSIBLE TRANSCRIPTIONAL REGULATORY PROTEIN (PROBABLY TETR-FAMILY)	RP
Rv3081	-1.54224	1.12066e-12	-1.65109	1.43064e-11	Rv3081	Rv3081	CONSERVED HYPOTHETICAL PROTEIN	CH
Rv3092c	1.63431	5.31162e-12	1.52583	6.09035e-11	Rv3092c	Rv3092c	PROBABLE CONSERVED INTEGRAL MEMBRANE PROTEIN	CWCP
Rv3093c	2.09952	1.1184e-27	1.95874	3.41323e-26	Rv3093c	Rv3093c	HYPOTHETICAL OXIDOREDUCTASE	IMR
Rv3094c	1.95421	2.01746e-23	1.82318	5.38742e-22	Rv3094c	Rv3094c	CONSERVED HYPOTHETICAL PROTEIN	CH
Rv3108	-3.13424	5.67438e-10	-3.37134	4.98535e-09	Rv3108	Rv3108	HYPOTHETICAL PROTEIN	CH
Rv3113	-2.3919	8.48058e-12	-2.55157	9.5372e-11	Rv3113	Rv3113	POSSIBLE PHOSPHATASE	IMR
Rv3114	-3.12519	1.14214e-17	-3.33005	2.51954e-16	Rv3114	Rv3114	CONSERVED HYPOTHETICAL PROTEIN	CH
Rv3115	-1.87894	8.65934e-10	-2.00079	7.36861e-09	Rv3115	Rv3115	PROBABLE TRANSPOSASE	ISP
Rv3123	1.62219	3.71017e-07	1.5165	2.19208e-06	Rv3123	Rv3123	HYPOTHETICAL PROTEIN	CH
Rv3124	-2.24384	5.54993e-10	-2.40577	4.88658e-09	Rv3124	Rv3124	PROBABLE TRANSCRIPTIONAL REGULATORY PROTEIN	RP
Rv3126c	-2.59603	0.000312472	-2.74619	0.00104046	Rv3126c	Rv3126c	HYPOTHETICAL PROTEIN	CH
Rv3127	-1.74322	2.20046e-12	-1.87332	2.65824e-11	Rv3127	Rv3127	CONSERVED HYPOTHETICAL PROTEIN	CH
Rv3128c	-2.1527	1.03177e-13	-2.29619	1.5397e-12	Rv3128c	Rv3128c	CONSERVED HYPOTHETICAL PROTEIN	CH
Rv3134c	-1.56602	1.14216e-07	-1.68369	7.32388e-07	Rv3134c	Rv3134c	CONSERVED HYPOTHETICAL PROTEIN	CH
Rv3137	3.51465	8.11415e-50	3.27945	2.94065e-48	Rv3137	Rv3137	PROBABLE MONOPHOSPHATASE	IMR
Rv3168	-1.59306	9.92631e-10	-1.70789	8.35911e-09	Rv3168	Rv3168	CONSERVED HYPOTHETICAL PROTEIN	CH
Rv3169	-1.50861	2.49737e-10	-1.61295	2.30382e-09	Rv3169	Rv3169	CONSERVED HYPOTHETICAL PROTEIN	CH
Rv3174	-1.89499	1.11894e-08	-2.01486	8.13938e-08	Rv3174	Rv3174	PROBABLE SHORT-CHAIN DEHYDROGENASE/REDUCTASE	IMR
Rv3175	-1.93011	1.20362e-07	-2.05831	7.6436e-07	Rv3175	Rv3175	POSSIBLE AMIDASE (AMINOHYDROLASE)	IMR
Rv3177	-2.15672	1.47239e-10	-2.28927	1.41958e-09	Rv3177	Rv3177	POSSIBLE PEROXIDASE (NON-HAEM PEROXIDASE)	VDA
Rv3178	-3.34924	1.65035e-13	-3.51143	2.37545e-12	Rv3178	Rv3178	CONSERVED HYPOTHETICAL PROTEIN	CH
Rv3180c	-1.65829	5.09265e-12	-1.77954	5.85583e-11	Rv3180c	Rv3180c	HYPOTHETICAL ALANINE RICH PROTEIN	CH
Rv3181c	-1.7412	1.3579e-08	-1.86725	9.77255e-08	Rv3181c	Rv3181c	CONSERVED HYPOTHETICAL PROTEIN	CH
Rv3182	-1.94412	0	-2.08817	0	Rv3182	Rv3182	CONSERVED HYPOTHETICAL PROTEIN	CH
Rv3183	-1.58718	2.84689e-05	-1.68937	0.000119995	Rv3183	Rv3183	POSSIBLE TRANSCRIPTIONAL REGULATORY PROTEIN	RP
Rv3189	-1.91348	0	-2.04916	0	Rv3189	Rv3189	CONSERVED HYPOTHETICAL PROTEIN	CH
Rv3201c	1.68796	4.66417e-13	1.57609	6.28965e-12	Rv3201c	Rv3201c	PROBABLE ATP-DEPENDENT DNA HELICASE	IP
Rv3202c	1.65102	4.99392e-10	1.54127	4.41619e-09	Rv3202c	Rv3202c	POSSIBLE ATP-DEPENDENT DNA HELICASE	IP
Rv3229c	-4.42803	0	-4.74609	0	Rv3229c	desA3	Possible linoleoyl-CoA desaturase (delta(6)-desaturase)	LM
Rv3230c	-2.06063	0	-2.20658	0	Rv3230c	Rv3230c	HYPOTHETICAL OXIDOREDUCTASE	IMR
Rv3258c	1.76848	3.74712e-12	1.65317	4.40857e-11	Rv3258c	Rv3258c	CONSERVED HYPOTHETICAL PROTEIN	CH
Rv3263	1.86454	9.04479e-12	1.74318	1.01137e-10	Rv3263	Rv3263	PROBABLE DNA METHYLASE (MODIFICATION METHYLASE) (METHYLTRANSFERASE)	IP
Rv3268	1.87155	1.22067e-21	1.74664	3.09669e-20	Rv3268	Rv3268	CONSERVED HYPOTHETICAL PROTEIN	CH
Rv3294c	-2.6951	8.89866e-12	-2.84438	9.9778e-11	Rv3294c	Rv3294c	CONSERVED HYPOTHETICAL PROTEIN	CH
Rv3310	1.76541	4.06784e-14	1.6472	6.47505e-13	Rv3310	SapM	Acid phosphatase (acid phosphomonoesterase) (phosphomonoesterase) (glycerophosphatase)	CWCP
Rv3312A	1.67121	8.41215e-09	1.56012	6.24222e-08	Rv3312A	Rv3312A	SECRETED PROTEIN ANTIGEN	CWCP
Rv3322c	-2.21801	0	-2.37865	0	Rv3322c	Rv3322c	POSSIBLE METHYLTRANSFERASE	IMR
Rv3324A	-2.16266	2.74634e-16	-2.30649	5.49133e-15	Rv3324A	Rv3324A	PROBABLE FRAGMENT OF PTERIN-4-ALPHA-CARBINOLAMINE DEHYDRATASE MOAB3 (PHS) (4-ALPHA-HYDROXY-TETRAHYDROPTERIN DEHYDRATASE) (PTERIN-4-A-CARBINOLAMINE DEHYDRATASE) (PHENYLALANINE HYDROXYLASE-STIMULATING PROTEIN) (PHS) (PTERIN CARBINOLAMINE DEHYDRATASE) (PCD)	IMR
Rv3327	-1.68764	6.73046e-09	-1.80226	5.1159e-08	Rv3327	Rv3327	PROBABLE TRANSPOSASE FUSION PROTEIN	ISP
Rv3334	-1.75933	0	-1.88283	0	Rv3334	Rv3334	PROBABLE TRANSCRIPTIONAL REGULATORY PROTEIN (PROBABLY MERR-FAMILY)	RP
Rv3338	-1.825	2.14259e-09	-1.95222	1.72555e-08	Rv3338	Rv3338	CONSERVED HYPOTHETICAL PROTEIN	CH
Rv3351c	-1.57836	0.00174964	-1.66426	0.00488097	Rv3351c	Rv3351c	CONSERVED HYPOTHETICAL PROTEIN	CH
Rv3354	-2.67262	2.13235e-26	-2.86655	6.36413e-25	Rv3354	Rv3354	CONSERVED HYPOTHETICAL PROTEIN	CH
Rv3371	1.57699	5.87228e-06	1.47362	2.79761e-05	Rv3371	Rv3371	CONSERVED HYPOTHETICAL PROTEIN. POSSIBLE TRIACYLGLYCEROL SYNTHASE (DIACYLGLYCEROL ACYLTRANSFERASE).	CH
Rv3394c	2.02522	2.60933e-11	1.89383	2.76535e-10	Rv3394c	Rv3394c	CONSERVED HYPOTHETICAL PROTEIN	CH
Rv3395c	1.66889	1.73583e-08	1.5587	1.23609e-07	Rv3395A	Rv3395A	PROBABLE MEMBRANE PROTEIN	CWCP
Rv3400	1.76884	5.39684e-16	1.65068	1.05316e-14	Rv3400	Rv3400	PROBABLE HYDROLASE	IMR
Rv3401	1.50407	2.23633e-08	1.40479	1.57061e-07	Rv3401	Rv3401	CONSERVED HYPOTHETICAL PROTEIN	IMR
Rv3402c	-1.56321	1.74553e-09	-1.67397	1.41702e-08	Rv3402c	Rv3402c	CONSERVED HYPOTHETICAL PROTEIN	CWCP
Rv3421c	1.51097	1.91748e-05	1.4107	8.37788e-05	Rv3421c	Rv3421c	CONSERVED HYPOTHETICAL PROTEIN	CH
Rv3467	-1.77054	3.94889e-08	-1.88348	2.67588e-07	Rv3467	Rv3467	CONSERVED HYPOTHETICAL PROTEIN	ISP
Rv3468c	1.62116	8.31276e-05	1.51825	0.000321042	Rv3468c	Rv3468c	POSSIBLE DTDP-GLUCOSE 4,6-DEHYDRATASE	IMR
Rv3486	-1.58162	4.69025e-12	-1.6949	5.42385e-11	Rv3486	Rv3486	CONSERVED HYPOTHETICAL PROTEIN	CH
Rv3517	1.52604	1.85949e-05	1.42414	8.14203e-05	Rv3517	Rv3517	CONSERVED HYPOTHETICAL PROTEIN	CH
Rv3524	2.82584	4.54341e-40	2.64152	1.53681e-38	Rv3524	Rv3524	PROBABLE CONSERVED MEMBRANE PROTEIN	CWCP
Rv3526	-1.61753	0	-1.73347	0	Rv3526	Rv3526	POSSIBLE OXIDOREDUCTASE. Possible ketosteroid-9-alpha-hydroxylase.	IMR
Rv3527	-1.66325	0	-1.78206	0	Rv3527	Rv3527	HYPOTHETICAL PROTEIN	CH
Rv3531c	-1.89422	0	-2.02547	0	Rv3531c	Rv3531c	HYPOTHETICAL PROTEIN	CH
Rv3538	-1.56587	1.29842e-06	-1.67104	7.10281e-06	Rv3538	Rv3538	PROBABLE DEHYDROGENASE. Possible 2-enoyl acyl-CoA hydratase.	IMR
Rv3555c	1.57167	1.87448e-05	1.46708	8.19883e-05	Rv3555c	Rv3555c	CONSERVED HYPOTHETICAL PROTEIN	CH
Rv3570c	-2.00185	0	-2.14333	0	Rv3570c	hsaA	Possible oxidoreductase. Possible 3-hydroxy-9,10-seconandrost-1,3,5(10)-triene-9,17-dione hydroxylase	IMR
Rv3572	-1.96042	0	-2.0996	0	Rv3572	Rv3572	HYPOTHETICAL PROTEIN	CH
Rv3586	1.51352	3.72033e-09	1.41313	2.9096e-08	Rv3586	Rv3586	CONSERVED HYPOTHETICAL PROTEIN	CH
Rv3599c	2.1039	0.00167075	1.98883	0.00469637	Rv3599c	Rv3599c	HYPOTHETICAL SHORT PROTEIN	UK
Rv3605c	1.60457	6.53365e-10	1.49727	5.70325e-09	Rv3605c	Rv3605c	PROBABLE CONSERVED SECRETED PROTEIN	CWCP
Rv3633	-1.66971	0	-1.78818	0	Rv3633	Rv3633	CONSERVED HYPOTHETICAL PROTEIN	CH
Rv3638	-1.73813	0.000973874	-1.8395	0.00287906	Rv3638	Rv3638	POSSIBLE TRANSPOSASE	ISP
Rv3651	1.86791	4.02528e-15	1.74375	7.10375e-14	Rv3651	Rv3651	CONSERVED HYPOTHETICAL PROTEIN	CH
Rv3675	-1.72272	1.45661e-13	-1.84601	2.11914e-12	Rv3675	Rv3675	POSSIBLE MEMBRANE PROTEIN	CWCP
Rv3694c	1.67782	3.52968e-12	1.56689	4.17696e-11	Rv3694c	Rv3694c	POSSIBLE CONSERVED TRANSMEMBRANE PROTEIN	CWCP
Rv3695	1.57005	2.15741e-06	1.46587	1.12269e-05	Rv3695	Rv3695	POSSIBLE CONSERVED MEMBRANE PROTEIN	CWCP
Rv3705A	-1.5785	1.62882e-09	-1.68486	1.32759e-08	Rv3705A	Rv3705A	CONSERVED HYPOTHETICAL PROLINE RICH PROTEIN	CH
Rv3707c	1.76074	3.37218e-14	1.64536	5.43629e-13	Rv3707c	Rv3707c	CONSERVED HYPOTHETICAL PROTEIN	CH
Rv3714c	1.76022	1.38157e-13	1.64303	2.01719e-12	Rv3714c	Rv3714c	CONSERVED HYPOTHETICAL PROTEIN	CH
Rv3750c	-1.80934	2.22045e-16	-1.93974	4.48398e-15	Rv3750c	Rv3750c	POSSIBLE EXCISIONASE	ISP
Rv3753c	-1.76551	0	-1.88749	0	Rv3753c	Rv3753c	CONSERVED HYPOTHETICAL PROTEIN	CH
Rv3764c	1.7116	9.05887e-11	1.5986	8.99021e-10	Rv3764c	tcrY	Possible two component sensor kinase TcrY	RP
Rv3765c	1.76497	2.64717e-09	1.64495	2.11513e-08	Rv3765c	tcrX	Probable two component transcriptional regulatory protein TcrX TcrY	RP
Rv3767c	2.22718	3.0619e-24	2.08189	8.4546e-23	Rv3767c	Rv3767c	Conserved hypothetical protein. Possible S-adenosylmethionine-dependent methyltransferase.	CH
Rv3770A	1.90102	0.000858295	1.75534	0.00257689	Rv3770A	Rv3770A	PROBABLE REMNANT OF A TRANSPOSASE	ISP
Rv3770c	1.53082	6.50128e-06	1.43004	3.06489e-05	Rv3770c	Rv3770c	HYPOTHETICAL LEUCINE RICH PROTEIN	CH
Rv3827c	2.07842	7.84449e-31	1.9408	2.46828e-29	Rv3827c	Rv3827c	POSSIBLE TRANSPOSASE	ISP
Rv3861	2.40745	0.000739449	2.2623	0.00225841	Rv3861	Rv3861	HYPOTHETICAL PROTEIN	CH
Rv3864	-1.73111	0	-1.85378	0	Rv3864	EspF	Esx-1 secretion-associated protein espE	CWCP
Rv3865	-1.56315	0	-1.67411	0	Rv3865	EspE	Esx-1 secretion-associated protein espF	CWCP
Rv3899c	1.92634	1.91173e-12	1.79873	2.35234e-11	Rv3899c	Rv3899c	CONSERVED HYPOTHETICAL PROTEIN	CH
Rv3902c	-1.83567	7.12138e-11	-1.95756	7.20839e-10	Rv3902c	Rv3902c	HYPOTHETICAL PROTEIN	CH
Rv3909	1.55553	9.6197e-11	1.45255	9.5235e-10	Rv3909	Rv3909	CONSERVED HYPOTHETICAL PROTEIN	CH
Rvnt04	-3.5773	2.27747e-10	-3.71087	2.12024e-09	tRNA-Gly	tRNA-Gly
Rvnt08	4.45055	3.83428e-45	4.14392	1.3302e-43	tRNA Trp	tRNA Trp
Rvnt09	-1.93666	2.45282e-07	-2.06346	1.49042e-06	tRNA-Thr	tRNA-Thr
Rvnt10	8.92007	4.85612e-10	8.00084	4.30371e-09	tRNA0-Lys	tRNA0-Lys
Rvnt12	1.85437	0.00130911	1.74833	0.00375525	tRNA-Asp	tRNA-Asp
Rvnt16	-12.2503	0.000687632	-10.0234	0.00210867	tRNA-Gln	tRNA-Gln
Rvnt20	-4.36267	3.71147e-05	-4.49428	0.000152324	tRNA-Leu	tRNA-Leu
Rvnt24	2.80642	0.000221747	2.65804	0.000769291	tRNA-Met	tRNA-Met
Rvnt27	44.5888	5.58532e-41	40.9649	1.90511e-39	tRNA-Gly	tRNA-Gly
Rvnt32	-2.82142	0.000169575	-2.99877	0.00060537	tRNA-Gly	tRNA-Gly
Rvnt33	6.10181	3.97877e-14	5.58286	6.3582e-13	tRNA-Cys	tRNA-Cys
Rvnt38	3.63341	3.41151e-05	3.33093	0.000140868	tRNA-Met	tRNA-Met
Rvnt39	20.4533	1.21951e-12	17.7007	1.54687e-11	tRNA-Thr	tRNA-Thr
Rvnt43	-2.87379	8.33465e-07	-3.08601	4.69214e-06	tRNA-Arg	tRNA-Arg
sdaA	1.70226	9.60401e-10	1.58959	8.12139e-09	Rv0069c	sdaA	PROBABLE L-SERINE DEHYDRATASE SDAA (L-SERINE DEAMINASE) (SDH) (L-SD)	IMR
secE	1.52958	6.55127e-10	1.42754	5.70636e-09	Rv0638	secE1	PROBABLE PREPROTEIN TRANSLOCASE SECE1	CWCP
serS	1.59774	1.49925e-06	1.49499	8.08163e-06	Rv3834c	serS	SERYL-TRNA SYNTHETASE SERS (SERINE--TRNA LIGASE) (SERRS) (SERINE TRANSLASE)	IP
sodA	-1.63566	1.66533e-13	-1.74977	2.38855e-12	Rv3846	sodA	SUPEROXIDE DISMUTASE [FE] SODA	VDA
sseB	1.639	5.03268e-12	1.52998	5.80331e-11	Rv2291	sseB	Probable thiosulfate sulfurtransferase SseB	IMR
TB15.3	-1.64991	1.77636e-15	-1.76814	3.26255e-14	Rv1636	TB15.3	IRON-REGULATED CONSERVED HYPOTHETICAL PROTEIN TB15.3	CH
TB18.6	1.5556	5.94878e-06	1.453	2.82741e-05	Rv2140c	TB18.6	CONSERVED HYPOTHETICAL PROTEIN TB18.6	CH
thiD	1.56621	2.17369e-09	1.4611	1.74367e-08	Rv0422c	thiD	PROBABLE PHOSPHOMETHYLPYRIMIDINE KINASE THID (HMP-PHOSPHATE KINASE) (HMP-P KINASE)	IMR
thrA	1.61334	1.25867e-11	1.5056	1.39588e-10	Rv1294	thrA	PROBABLE HOMOSERINE DEHYDROGENASE THRA	IMR
thrB	1.55169	4.91267e-09	1.4479	3.78378e-08	Rv1296	thrB	PROBABLE HOMOSERINE KINASE THRB	IMR
thrC	1.67006	4.76847e-13	1.55769	6.38786e-12	Rv1295	thrC	PROBABLE THREONINE SYNTHASE THRC (TS)	IMR
trcR	-1.72057	1.05915e-13	-1.84526	1.56901e-12	Rv1033c	trcR	TWO COMPONENT TRANSCRIPTIONAL REGULATOR TRCR	RP
trmB	-1.52175	2.70894e-14	-1.63118	4.39824e-13	Rv0208c	trmB (not in tuberculist)	Hypothetical methyltransferase	IMR
truA	1.57376	3.30727e-11	1.46917	3.46878e-10	Rv3455c	truA	PROBABLE TRNA PSEUDOURIDINE SYNTHASE A TRUA (PSEUDOURIDYLATE SYNTHASE I) (PSEUDOURIDINE SYNTHASE I) (URACIL HYDROLYASE)	IP
tuf	1.68851	4.11724e-09	1.57846	3.20151e-08	Rv0685	tuf	PROBABLE IRON-REGULATED ELONGATION FACTOR TU TUF (EF-TU)	IP
ugpC	1.88691	2.09775e-11	1.76618	2.25259e-10	Rv2832c	ugpC	PROBABLE Sn-GLYCEROL-3-PHOSPHATE TRANSPORT ATP-BINDING PROTEIN ABC TRANSPORTER UGPC	CWCP
ureA	-1.53119	7.56339e-09	-1.64469	5.68515e-08	Rv1848	ureA	Urease gamma subunit ureA (Urea amidohydrolase)	IMR
uvrB	1.51382	1.58157e-08	1.41349	1.12823e-07	Rv1633	uvrB	PROBABLE EXCINUCLEASE ABC (SUBUNIT B - HELICASE) UVRB	IP
valS	1.82157	2.76397e-18	1.7	6.3744e-17	Rv2448c	valS	PROBABLE VALYL-tRNA SYNTHASE PROTEIN VALS (VALYL-tRNA SYNTHETASE) (VALINE--tRNA LIGASE) (VALINE TRANSLASE)	IP
whiB4	-1.54319	2.55129e-13	-1.65124	3.54647e-12	Rv3681c	whiB4	PROBABLE TRANSCRIPTIONAL REGULATORY PROTEIN WHIB-LIKE WHIB4	RP
whiB7	1.94798	2.18113e-07	1.82934	1.33331e-06	Rv3197A	whiB7	PROBABLE TRANSCRIPTIONAL REGULATORY PROTEIN WHIB-LIKE WHIB7	RP
xerC	1.92374	1.87275e-13	1.7966	2.66719e-12	Rv2894c	xerC	PROBABLE INTEGRASE/RECOMBINASE XERC	ISP
xthA	1.60337	1.72519e-10	1.49638	1.63611e-09	Rv0427c	xthA	PROBABLE EXODEOXYRIBONUCLEASE III PROTEIN XTHA (EXONUCLEASE III) (EXO III) (AP ENDONUCLEASE VI)	IP
zwf1	1.62891	1.45854e-12	1.52099	1.82161e-11	Rv1121	zwf1	PROBABLE GLUCOSE-6-PHOSPHATE 1-DEHYDROGENASE ZWF1 (G6PD)	IMR
