# Supplementary material for: Whole transcriptomic and proteomic analyses of an isogenic M. tuberculosis clinical strain with a naturally occurring 15 Kb genomic deletion
Source: PLoS One. 2017 Jun 26;12(6):e0179996. doi: 10.1371/journal.pone.0179996 (PMC5484546; doi:10.1371/journal.pone.0179996)
Supplement: S4 Table — CH–conserved hypothetical, CWCP–cell wall and cell process, IMR–intermediary metabolism and respiration, IP–information pathways, ISP–insertion sequences and phage, LM–lipid metabolism, PPE–PE/PPE gene family, RP–Regulatory Protein, UK–Unknown, VDA–virulence detoxification and adaptation. (XLSX) [file pone.0179996.s004.xlsx]

## Sheet: Sheet1
Fraction	Proteins with significantly differential abundance between ON-A WT and ON-A NM	Accession Number	Molecular Weight	Functional group	p-value	Fold change NM vs WT (Log10)		RNA-seq trend confirmed	Experiment - Fold Change (normalized values) RNAseq NM vs WT	EDGE test: WT vs NM, tagwise dispersions - FDR p-value correction
WCL	| Rv1368 | Mycobacterium tuberculosis H37Rv lipoprotein lprF (262 aa)	Rv1368	27 kDa	CWCP	0.00124499	Absent ONA-NM		Y	-135.867	0
WCL	| Rv1383 | Mycobacterium tuberculosis H37Rv carbamoyl-phosphate synthase small chain carA (377 aa)	Rv1383	40 kDa	IMR	0.00863429	Absent ONA-NM		Y	-1.00676	0.353726
WCL	| Rv2212 | Mycobacterium tuberculosis H37Rv conserved hypothetical protein (379 aa)	Rv2212	40 kDa	IMR	0.0111618	Absent ONA-NM		Y	-1.08887	0.0204072
WCL	| Rv2990c | Mycobacterium tuberculosis H37Rv hypothetical protein (287 aa)	Rv2990c	33 kDa	CH	0.0114814	Absent ONA-NM		Y	-1.99773	0
WCL	| Rv2003c | Mycobacterium tuberculosis H37Rv conserved hypothetical protein (286 aa)	Rv2003c	31 kDa	CH	0.0212521	Absent ONA-NM		Y	-1.45138	1.11956e-06
WCL	| Rv1833c | Mycobacterium tuberculosis H37Rv haloalkane dehalogenase (287 aa)	Rv1833c	32 kDa	IMR	0.0246482	Absent ONA-NM		N	1.65963	2.28179e-07
WCL	| Rv1288 | Mycobacterium tuberculosis H37Rv conserved hypothetical protein (457 aa)	Rv1288	50 kDa	CH	0.0279359	Absent ONA-NM		N	1.11484	0.685633
WCL	| Rv0052 | Mycobacterium tuberculosis H37Rv conserved hypothetical protein (188 aa)	Rv0052	20 kDa	CH	0.0428223	Absent ONA-NM		N	1.23666	0.122062
CFP	| Rv0333 | Mycobacterium tuberculosis H37Rv hypothetical protein (125 aa)	Rv0333	13 kDa	CH	0.0254956	-1.04679		Y	-1.01036	0.431436
WCL	| Rv2230c | Mycobacterium tuberculosis H37Rv conserved hypothetical protein (380 aa)	Rv2230c	40 kDa	CH	0.0108327	-1.01806		N	1.40985	0.000314163
WCL	| Rv1605 | Mycobacterium tuberculosis H37Rv cyclase hisF (268 aa)	Rv1605	27 kDa	IMR	0.0187314	-0.996692		N	1.16887	0.239126
WCL	| Rv2955c | Mycobacterium tuberculosis H37Rv conserved hypothetical protein (322 aa)	Rv2955c	36 kDa	CH	1.2803e-05	-0.990936		Y	-1.19095	0.000207048
WCL	| Rv1878 | Mycobacterium tuberculosis H37Rv glutamine synthetase glnA3 (451 aa)	Rv1878	47 kDa	IMR	0.0115415	-0.955979		N	1.05035	0.886225
WCL	| Rv3220c | Mycobacterium tuberculosis H37Rv two component system sensor kinase (502 aa)	Rv3220c	54 kDa	RP	0.00028459	-0.915229		N	1.29189	0.0047574
WCL	| Rv0077c | Mycobacterium tuberculosis H37Rv oxidoreductase (277 aa)	Rv0077c	30 kDa	IMR	0.00625232	-0.899367		Y	-1.61702	4.14984e-08
WCL	| Rv0178 | Mycobacterium tuberculosis H37Rv MCE-associated membrane protein (245 aa)	Rv0178	26 kDa	CWCP	0.0239441	-0.848769		Y	-1.12791	0.0291201
WCL	| Rv3515c | Mycobacterium tuberculosis H37Rv fatty-acid-CoA ligase fadD19 (549 aa)	Rv3515c	60 kDa	LM	0.0159884	-0.721534		Y	-1.31813	2.81892e-06
WCL	| Rv3496c | Mycobacterium tuberculosis H37Rv MCE-family protein mce4D (452 aa)	Rv3496c	47 kDa	VDA	5.26436e-07	-0.684868		Y	-1.06926	0.0504435
WCL	| Rv1281c | Mycobacterium tuberculosis H37Rv oligopeptide-transport ATP-binding protein ABC transporter oppD (613 aa)	Rv1281c	65 kDa	CWCP	0.0484129	-0.684679		N	1.35194	0.000346651
WCL	| Rv1384 | Mycobacterium tuberculosis H37Rv carbamoyl-phosphate synthase large chain carB (1116 aa)	Rv1384	119 kDa	IMR	0.016059	-0.657737		N	1.13327	0.444745
WCL	| Rv0206c | Mycobacterium tuberculosis H37Rv transmembrane transport protein mmpL3 (945 aa)	Rv0206c	101 kDa	CWCP	0.0414773	-0.651709		Y	-1.04989	0.0922843
WCL	| Rv2457c | Mycobacterium tuberculosis H37Rv ATP-dependent clp protease ATP-binding subunit clpX (427 aa)	Rv2457c	47 kDa	IMR	0.00475491	-0.607791		Y	-1.0385	0.168505
WCL	| Rv3340 | Mycobacterium tuberculosis H37Rv O-acetylhomoserine sulfhydrylase metC (450 aa)	Rv3340	47 kDa	IMR	0.00580196	-0.590881		Y	-1.18453	0.000363995
WCL	| Rv1856c | Mycobacterium tuberculosis H37Rv oxidoreductase (226 aa)	Rv1856c	23 kDa	IMR	0.00996622	-0.554002		N	1.16641	0.291895
WCL	| Rv1481 | Mycobacterium tuberculosis H37Rv membrane protein (336 aa)	Rv1481	36 kDa	CWCP	0.0399023	-0.546073		N	1.0488	0.805938
CFP	| Rv0716 | Mycobacterium tuberculosis H37Rv 50S ribosomal protein L5 rplE (188 aa)	Rv0716	21 kDa	IP	0.0335934	-0.535344		N	1.11981	0.596775
WCL	| Rv1427c | Mycobacterium tuberculosis H37Rv long-chain fatty-acid-CoA ligase fadD12 (536 aa)	Rv1427c	58 kDa	LM	0.000698025	-0.511337		N	1.01471	0.465722
WCL	| Rv0435c | Mycobacterium tuberculosis H37Rv ATPase (729 aa)	Rv0435c	75 kDa	CWCP	0.0321493	-0.479395		N	1.34169	0.000491535
CFP	| Rv1187 | Mycobacterium tuberculosis H37Rv pyrroline-5-carboxylate dehydrogenase rocA (544 aa)	Rv1187	59 kDa	IMR	0.00578206	-0.471591		Y	-1.19817	0.0283457
CFP	| Rv0391 | Mycobacterium tuberculosis H37Rv O-succinylhomoserine sulfhydrylase metZ (407 aa)	Rv0391	43 kDa	IMR	0.0438691	-0.468098		N	1.10223	0.73886
CFP	| Rv2215 | Mycobacterium tuberculosis H37Rv pyruvate dehydrogenase E2 component sucB (554 aa)	Rv2215	57 kDa	IMR	0.0224264	-0.456217		ND
WCL	| Rv0830 | Mycobacterium tuberculosis H37Rv conserved hypothetical protein (302 aa)	Rv0830	33 kDa	CH	0.0249807	-0.45189		Y	-1.17541	0.00976091
WCL	| Rv3614c | Mycobacterium tuberculosis H37Rv conserved hypothetical protein (185 aa)	Rv3614c	20 kDa	CWCP	0.0142677	-0.442933		N	1.23132	0.104183
WCL	| Rv1652 | Mycobacterium tuberculosis H37Rv N-acetl-gamma-glutamyl-phoshate reductase argC (353 aa)	Rv1652	36 kDa	IMR	0.0421029	-0.422989		Y	-1.1467	0.00976904
WCL	| Rv3227 | Mycobacterium tuberculosis H37Rv 3-phosphoshikimate 1-carboxyvinyltransferase aroA (451 aa)	Rv3227	46 kDa	IMR	0.0312369	-0.421486		N	1.18914	0.13451
CFP	| Rv0020c | Mycobacterium tuberculosis H37Rv conserved hypothetical protein (528 aa)	Rv0020c	57 kDa	RP	0.0193928	-0.419272		ND
CFP	| Rv2400c | Mycobacterium tuberculosis H37Rv sulfate-binding lipoprotein subI (357 aa)	Rv2400c	37 kDa	CWCP	0.0168256	-0.401397		N	1.34616	0.0085169
WCL	| Rv3726 | Mycobacterium tuberculosis H37Rv dehydrogenase (398 aa)	Rv3726	42 kDa	IMR	0.0491558	-0.394708		Y	-1.14629	0.00517696
CFP	| Rv3400 | Mycobacterium tuberculosis H37Rv hydrolase (263 aa)	Rv3400	28 kDa	IMR	0.0460372	-0.369269		N	1.76884	1.05316e-14
WCL	| Rv3102c | Mycobacterium tuberculosis H37Rv cell division ATP-binding protein ftsE (230 aa)	Rv3102c	26 kDa	CWCP	0.00131937	-0.364852		N	1.41097	0.00133834
WCL	| Rv0289 | Mycobacterium tuberculosis H37Rv conserved hypothetical protein (296 aa)	Rv0289	32 kDa	CWCP	0.0284094	-0.342571		Y	-1.18969	0.000195469
WCL	| Rv2112c | Mycobacterium tuberculosis H37Rv conserved hypothetical protein (555 aa)	Rv2112c	60 kDa	IMR	0.0367326	-0.336466		N	1.00965	0.412099
WCL	| Rv1447c | Mycobacterium tuberculosis H37Rv glucose-6-phosphate 1-dehydrogenase zwf2 (515 aa)	Rv1447c	57 kDa	IMR	0.0267514	-0.328903		N	1.09701	0.783373
CFP	| Rv3248c | Mycobacterium tuberculosis H37Rv adenosylhomocysteinase sahH (496 aa)	Rv3248c	54 kDa	IMR	0.00926471	-0.322702		N	1.1256	0.589159
WCL	| Rv3140 | Mycobacterium tuberculosis H37Rv acyl-CoA dehydrogenase fadE23 (402 aa)	Rv3140	43 kDa	LM	0.00924673	-0.306237		N	1.09471	0.819584
WCL	| Rv2916c | Mycobacterium tuberculosis H37Rv signal recognition particle protein ffh (526 aa)	Rv2916c	55 kDa	CWCP	0.0364974	-0.299644		N	1.33644	0.000483294
CFP	| Rv0125 | Mycobacterium tuberculosis H37Rv serine protease pepA (356 aa)	Rv0125	35 kDa	IMR	0.0164115	-0.296504		N	1.24028	0.0615057
WCL	| Rv3778c | Mycobacterium tuberculosis H37Rv aminotransferase (399 aa)	Rv3778c	42 kDa	IMR	0.00313347	-0.296386		N	1.40443	2.0203e-05
WCL	| Rv0247c | Mycobacterium tuberculosis H37Rv succinate dehydrogenase iron-sulfur subunit (249 aa)	Rv0247c	29 kDa	IMR	0.0289926	-0.287838		N	1.05744	0.925655
WCL	| Rv3411c | Mycobacterium tuberculosis H37Rv inosine-5-monophosphate dehydrogenase guaB2 (530 aa)	Rv3411c	55 kDa	IMR	0.000553381	-0.282		N	1.02604	0.588581
WCL	| Rv2314c | Mycobacterium tuberculosis H37Rv conserved hypothetical protein (458 aa)	Rv2314c	49 kDa	CH	0.0286381	-0.273216		N	1.22334	0.0602045
WCL	| Rv0176 | Mycobacterium tuberculosis H37Rv MCE-associated transmembrane protein (323 aa)	Rv0176	35 kDa	CWCP	0.042006	-0.265301		N	1.07199	1
CFP	| Rv2058c | Mycobacterium tuberculosis H37Rv 50S ribosomal protein L28 rpmB2 (79 aa)	Rv2058c	9 kDa	IP	0.0277073	-0.263206		Y	-1.50814	0.0146806
WCL	| Rv1654 | Mycobacterium tuberculosis H37Rv acetylglutamate kinase argB (295 aa)	Rv1654	31 kDa	IMR	0.00056597	-0.25933		N	1.4186	0.00274293
WCL	| Rv0352 | Mycobacterium tuberculosis H37Rv chaperone protein dnaJ1 (396 aa)	Rv0352	41 kDa	VDA	0.0118084	-0.253858		N	1.10436	0.742113
WCL	| Rv0410c | Mycobacterium tuberculosis H37Rv serine/threonine-protein kinase pknG (751 aa)	Rv0410c	82 kDa	RP	0.0088539	-0.251023		Y	-1.20497	0.000223443
WCL	| Rv2111c | Mycobacterium tuberculosis H37Rv conserved hypothetical protein (65 aa)	Rv2111c	7 kDa	IMR	0.0164507	-0.248198		Y	-1.19156	0.000269099
WCL	| Rv2953 | Mycobacterium tuberculosis H37Rv conserved hypothetical protein (419 aa)	Rv2953	45 kDa	LM	0.038099	-0.247515		N	1.03998	0.730784
WCL	| Rv0638 | Mycobacterium tuberculosis H37Rv preprotein translocase secE1 (162 aa)	Rv0638	17 kDa	CWCP	0.0140737	-0.235235		N	1.52958	5.70636e-09
WCL	| Rv1832 | Mycobacterium tuberculosis H37Rv glycine dehydrogenase gcvB (942 aa)	Rv1832	100 kDa	IMR	0.0126446	-0.204447		N	1.54959	1.61771e-07
WCL	| Rv2158c | Mycobacterium tuberculosis H37Rv UDP-N-acetylmuramoylalanyl-D-glutamate-2,6-diaminopimelat E ligase murE (536 aa)	Rv2158c	55 kDa	CWCP	0.0121815	-0.197025		Y	-1.19743	0.00434535
WCL	| Rv2868c | Mycobacterium tuberculosis H37Rv 4-hydroxy-3-methylbut-2-en-1-yl diphosphate synthase gcpE (388 aa)	Rv2868c	40 kDa	CH	0.0324963	-0.177486		ND
WCL	| Rv1658 | Mycobacterium tuberculosis H37Rv argininosuccinate synthase argG (399 aa)	Rv1658	44 kDa	IMR	0.00190305	-0.175486		N	1.07709	0.967282
CFP	| Rv0708 | Mycobacterium tuberculosis H37Rv 50S ribosomal protein L16 rplP (139 aa)	Rv0708	16 kDa	IP	0.048707	-0.167203		N	1.25323	0.0581096
WCL	| Rv2215 | Mycobacterium tuberculosis H37Rv pyruvate dehydrogenase E2 component sucB (554 aa)	Rv2215	57 kDa	IMR	0.0202583	-0.164624		ND
WCL	| Rv3336c | Mycobacterium tuberculosis H37Rv tryptophanyl-tRNA synthetase trpS (337 aa)	Rv3336c	36 kDa	IP	0.0200782	-0.162363		N	1.13722	0.408779
CFP	| Rv2889c | Mycobacterium tuberculosis H37Rv elongation factor tsf (272 aa)	Rv2889c	29 kDa	IP	0.0250637	-0.159401		N	1.22977	0.0514689
WCL	| Rv2841c | Mycobacterium tuberculosis H37Rv N utilization substance protein A nusA (348 aa)	Rv2841c	38 kDa	IP	0.0469276	-0.159067		N	1.00571	0.370073
CFP	| Rv3169 | Mycobacterium tuberculosis H37Rv conserved hypothetical protein (375 aa)	Rv3169	42 kDa	CH	0.0473612	-0.146823		Y	-1.50861	2.30382e-09
WCL	| Rv2831 | Mycobacterium tuberculosis H37Rv enoyl-CoA hydratase echA16 (250 aa)	Rv2831	27 kDa	LM	0.0392563	-0.145859		Y	-1.22719	0.00151999
WCL	| Rv0384c | Mycobacterium tuberculosis H37Rv endopeptidase ATP binding protein chain B clpB (849 aa)	Rv0384c	93 kDa	VDA	0.01094	-0.143198		N	1.39568	0.0027733
WCL	| Rv2992c | Mycobacterium tuberculosis H37Rv glutamyl-tRNA synthetase gltS (491 aa)	Rv2992c	54 kDa	IP	0.000741301	-0.141246		N
WCL	| Rv2888c | Mycobacterium tuberculosis H37Rv amidase amiC (474 aa)	Rv2888c	51 kDa	IMR	0.0421061	-0.135941		N	1.37193	0.000209672
WCL	| Rv0873 | Mycobacterium tuberculosis H37Rv acyl-CoA dehydrogenase fadE10 (651 aa)	Rv0873	71 kDa	LM	0.0132454	-0.128409		Y	-1.0644	0.048604
WCL	| Rv0292 | Mycobacterium tuberculosis H37Rv conserved membrane protein (332 aa)	Rv0292	36 kDa	CWCP	0.00270132	-0.126386		N	1.09417	0.805938
WCL	| Rv2967c | Mycobacterium tuberculosis H37Rv pyruvate carboxylase pca (1128 aa)	Rv2967c	120 kDa	IMR	0.00343917	-0.123445		N	1.1285	0.479186
WCL	| Rv1309 | Mycobacterium tuberculosis H37Rv ATP synthase gamma chain atpG (306 aa)	Rv1309	34 kDa	IMR	0.0341758	-0.0865678		N	1.307	0.00266512
WCL	| Rv0576 | Mycobacterium tuberculosis H37Rv transcriptional regulator, arsR-family (435 aa)	Rv0576	46 kDa	RP	0.02585	-0.0659549		N	1.13783	0.462983
WCL	| Rv1436 | Mycobacterium tuberculosis H37Rv glyceraldehyde 3-phosphate dehydrogenase gap (340 aa)	Rv1436	36 kDa	IMR	0.0478731	0.04577		Y	1.22995	0.0474586
WCL	| Rv0896 | Mycobacterium tuberculosis H37Rv citrate synthase I gltA2 (432 aa)	Rv0896	48 kDa	IMR	0.0224064	0.0633444		ND
WCL	| Rv0859 | Mycobacterium tuberculosis H37Rv acyl-CoA thiolase fadA (404 aa)	Rv0859	42 kDa	LM	0.00623677	0.0676188		Y	1.47123	2.96267e-06
WCL	| Rv0719 | Mycobacterium tuberculosis H37Rv 50S ribosomal protein L6 rplF (180 aa)	Rv0719	19 kDa	IP	0.0494363	0.0716259		Y	1.16092	0.285081
WCL	| Rv1308 | Mycobacterium tuberculosis H37Rv ATP synthase alpha chain atpA (550 aa)	Rv1308	59 kDa	IMR	0.0122957	0.0786456		Y	1.2341	0.048247
WCL	| Rv1837c | Mycobacterium tuberculosis H37Rv malate synthase G glcB (742 aa)	Rv1837c	80 kDa	IMR	0.0023636	0.0806835		N	-1.00653	0.329789
WCL	| Rv3509c | Mycobacterium tuberculosis H37Rv acetohydroxyacid synthase ilvX (516 aa)	Rv3509c	52 kDa	IMR	0.0112546	0.0833981		Y	1.00563	0.366249
WCL	| Rv1448c | Mycobacterium tuberculosis H37Rv transaldolase tal (374 aa)	Rv1448c	41 kDa	IMR	0.00632788	0.0839834		Y	1.1054	0.684779
WCL	| Rv2783c | Mycobacterium tuberculosis H37Rv bifunctional polyribonucleotide nucleotidyltransferase gpsI (753 aa)	Rv2783c	80 kDa	IP	0.0146347	0.084389		Y	1.05329	0.844964
WCL	| Rv2940c | Mycobacterium tuberculosis H37Rv multifunctional mycocerosic acid synthase membrane-associated mas (2112 aa)	Rv2940c	224 kDa	LM	0.0193942	0.102134		Y	1.81609	3.20048e-16
CFP	| Rv0040c | Mycobacterium tuberculosis H37Rv secreted proline rich protein mtc28 (311 aa)	Rv0040c	32 kDa	CWCP	0.0190139	0.103284		N	-1.18576	0.000747596
WCL	| Rv1843c | Mycobacterium tuberculosis H37Rv inosine-5-monophosphate dehydrogenase guaB1 (480 aa)	Rv1843c	50 kDa	IMR	0.00409035	0.109496		Y	1.2468	0.0261097
WCL	| Rv0636 | Mycobacterium tuberculosis H37Rv conserved hypothetical protein (143 aa)	Rv0636	15 kDa	IMR	0.00873357	0.111937		Y	1.0745	0.987307
CFP	| Rv0884c | Mycobacterium tuberculosis H37Rv phosphoserine aminotransferase serC (377 aa)	Rv0884c	40 kDa	IMR	0.0314307	0.113213		Y	1.20797	0.0740439
WCL	| Rv2785c | Mycobacterium tuberculosis H37Rv 30S ribosomal protein S15 rpsO (90 aa)	Rv2785c	10 kDa	IP	0.0302276	0.113645		N	-1.40834	1.51536e-07
WCL	| Rv2582 | Mycobacterium tuberculosis H37Rv peptidyl-prolyl-cis-trans-isomerase B ppiB (309 aa)	Rv2582	32 kDa	IP	0.0327425	0.126084		N	-1.10981	0.0483722
WCL	| Rv3208A | Mycobacterium tuberculosis H37Rv conserved hypothetical protein (91 aa)	Rv3208A	9 kDa	CH	0.0148998	0.137963		ND
WCL	| Rv0009 | Mycobacterium tuberculosis H37Rv iron-regulated peptidyl-prolyl-cis-trans-isomerase A ppiA (183 aa)	Rv0009	19 kDa	IP	0.0193697	0.139164		N	-1.1104	0.0317817
WCL	| Rv3584 | Mycobacterium tuberculosis H37Rv lipoprotein lpqE (183 aa)	Rv3584	19 kDa	CWCP	0.0104795	0.139755		N	-1.17939	0.000496707
CFP	| Rv3389c | Mycobacterium tuberculosis H37Rv dehydrogenase (291 aa)	Rv3389c	30 kDa	IMR	0.013916	0.146512		Y	1.20031	0.0887828
WCL	| Rv2861c | Mycobacterium tuberculosis H37Rv methionine aminopeptidase mapB (286 aa)	Rv2861c	31 kDa	IMR	0.046226	0.14853		N	-1.00454	0.417562
WCL	| Rv3443c | Mycobacterium tuberculosis H37Rv 50S ribosomal protein L13 rplM (148 aa)	Rv3443c	16 kDa	IP	0.0269249	0.156575		Y	1.1453	0.419308
WCL	| Rv2711 | Mycobacterium tuberculosis H37Rv iron-dependent repressor and activator ideR (231 aa)	Rv2711	25 kDa	RP	0.00402754	0.165161		N	-1.14303	0.00176124
WCL	| Rv0716 | Mycobacterium tuberculosis H37Rv 50S ribosomal protein L5 rplE (188 aa)	Rv0716	21 kDa	IP	0.00494605	0.167144		Y	1.11981	0.596775
WCL	| Rv2753c | Mycobacterium tuberculosis H37Rv dihydrodipicolinate synthase dapA (301 aa)	Rv2753c	31 kDa	IMR	0.0171432	0.173307		Y	1.23096	0.0408629
WCL	| Rv3849 | Mycobacterium tuberculosis H37Rv conserved hypothetical protein (133 aa)	Rv3849	15 kDa	RP	0.00823434	0.176177		Y	1.09073	0.83557
WCL	| Rv2945c | Mycobacterium tuberculosis H37Rv lipoprotein lppX (234 aa)	Rv2945c	24 kDa	CWCP	0.0230934	0.191797		Y	1.63207	3.20235e-09
WCL	| Rv2185c | Mycobacterium tuberculosis H37Rv conserved hypothetical protein (145 aa)	Rv2185c	16 kDa	CH	0.000232877	0.196599		ND
WCL	| Rv2350c | Mycobacterium tuberculosis H37Rv membrane-associated phospholipase C 2 plcB (513 aa)	Rv2350c	56 kDa	IMR	0.0344778	0.202548		Y	1.19195	0.17547
WCL	| Rv0005 | Mycobacterium tuberculosis H37Rv DNA gyrase subunit B gyrB (715 aa)	Rv0005	78 kDa	IP	0.00839383	0.205952		Y	1.22038	0.111864
WCL	| Rv3875 | Mycobacterium tuberculosis H37Rv 6 kda early secretory antigenic target esxA (96 aa)	Rv3875	10 kDa	CWCP	0.00759111	0.211688		N	-1.79425	0
WCL	| Rv0432 | Mycobacterium tuberculosis H37Rv periplasmic superoxide dismutase sodC (241 aa)	Rv0432	24 kDa	VDA	0.0106513	0.21216		Y	1.06604	0.966598
CFP	| Rv3759c | Mycobacterium tuberculosis H37Rv osmoprotectant proX (316 aa)	Rv3759c	33 kDa	VDA	0.033087	0.214541		Y	1.17798	0.158521
WCL	| Rv0814c | Mycobacterium tuberculosis H37Rv hypothetical protein sseC2 (101 aa)	Rv0814c	10 kDa	IMR	0.0178612	0.229119		N	-1.13187	0.251162
WCL	| Rv1566c | Mycobacterium tuberculosis H37Rv invasion-associated protein (231 aa)	Rv1566c	24 kDa	VDA	0.026963	0.236231		Y	1.11497	0.625855
WCL	| Rv2534c | Mycobacterium tuberculosis H37Rv elongation factor P efp (188 aa)	Rv2534c	20 kDa	IP	0.00863168	0.240485		Y	1.0073	0.412143
WCL	| Rv3718c | Mycobacterium tuberculosis H37Rv conserved hypothetical protein (148 aa)	Rv3718c	16 kDa	CH	0.00240623	0.296696		Y	1.40118	0.00105214
WCL	| Rv2277c | Mycobacterium tuberculosis H37Rv glycerolphosphodiesterase (302 aa)	Rv2277c	32 kDa	IMR	0.0319503	0.303687		Y	1.23716	0.150676
CFP	| Rv3668c | Mycobacterium tuberculosis H37Rv protease (233 aa)	Rv3668c	23 kDa	IMR	0.016565	0.306662		N	-1.20502	0.00806693
WCL	| Rv0444c | Mycobacterium tuberculosis H37Rv conserved hypothetical protein (233 aa)	Rv0444c	24 kDa	IP	0.0350899	0.313274		Y	1.17275	0.184636
CFP	| Rv2521 | Mycobacterium tuberculosis H37Rv bacterioferritin comigratory protein bcp (158 aa)	Rv2521	17 kDa	VDA	0.00518568	0.319554		Y	1.1331	0.581468
WCL	| Rv3592 | Mycobacterium tuberculosis H37Rv conserved hypothetical protein (106 aa)	Rv3592	11 kDa	CH	0.0489923	0.325081		ND
WCL	| Rv2632c | Mycobacterium tuberculosis H37Rv conserved hypothetical protein (94 aa)	Rv2632c	10 kDa	CH	0.0216073	0.34227		N	-1.61425	2.21631e-12
WCL	| Rv3858c | Mycobacterium tuberculosis H37Rv NADH-dependent glutamate synthase small subunit gltD (489 aa)	Rv3858c	53 kDa	IMR	0.0310106	0.38244		Y	1.18494	0.143253
WCL	| Rv1311 | Mycobacterium tuberculosis H37Rv ATP synthase epsilon chain atpC (122 aa)	Rv1311	13 kDa	IMR	0.0057235	0.413764		ND
WCL	| Rv0634A | Mycobacterium tuberculosis H37Rv hypothetical protein (84 aa)	Rv0634A	9 kDa	CH	0.0411198	0.419459		Y	-1.09401	0.0439858
WCL	| Rv1241 | Mycobacterium tuberculosis H37Rv conserved hypothetical protein (87 aa)	Rv1241	10 kDa	VDA	0.0401455	0.475472		Y	1.11237	0.741224
WCL	| Rv3137 | Mycobacterium tuberculosis H37Rv monophosphatase (261 aa)	Rv3137	28 kDa	IMR	0.0428832	0.883587		Y	3.51465	2.94065e-48
CFP	| Rv1056 | Mycobacterium tuberculosis H37Rv conserved hypothetical protein (255 aa)	Rv1056	29 kDa	CH	0.0291386	0.958257		Y	1.35589	0.00766949
WCL	| Rv1478 | Mycobacterium tuberculosis H37Rv invasion-associated protein (242 aa)	Rv1478	25 kDa	VDA	0.000342694	1.10249		Y	1.02912	0.621981
